# Supplementary material for: PD-1 defines a distinct, functional, tissue-adapted state in Vδ1+ T cells with implications for cancer immunotherapy
Source: Nat Cancer. 2024 Jan 3;5(3):420–32. doi: 10.1038/s43018-023-00690-0 (PMC10965442; doi:10.1038/s43018-023-00690-0)
Supplement: Supplementary file 2 — Supplementary Table 1. [file 43018_2023_690_MOESM2_ESM.xlsx]

## Sheet: Sheet1
Donor ID	Age	Sex	Histology	Stage at surgery
NSCLC-A	58	M	Adenocarcinoma	pT2a, pN0
NSCLC-B	75	M	Squamous cell carcinoma	pT3, pN1
NSCLC-C	84	M	Adenocarcinoma	pT2b, pN1
NSCLC-D	76	M	Adenocarcinoma	pT2a, pN0
NSCLC-E	78	M	Squamous cell carcinoma	pT2a, pN0
Supplementary Table 1. All patients were naïve to systemic anti-cancer therapy prior to surgery.
