# Supplementary material for: PD-1 defines a distinct, functional, tissue-adapted state in Vδ1+ T cells with implications for cancer immunotherapy
Source: Nat Cancer. 2024 Jan 3;5(3):420–32. doi: 10.1038/s43018-023-00690-0 (PMC10965442; doi:10.1038/s43018-023-00690-0)
Supplement: Supplementary file 3 — Statistical source data. [file 43018_2023_690_MOESM3_ESM.xlsx]

## Sheet: Figure 1A
TRDV1 TPM			TRBC2 TPM			CD4 TPM			CD8B TPM
NR (n=81)	R (n=46)		NR (n=81)	R (n=46)		NR (n=81)	R (n=46)		NR (n=81)	R (n=46)
0.192202	0.1624		34.9616	22.71		6.13126	16.14		1.26854	0.5715
0.221888	0.375		32.7063	81.59		12.8917	58.5		1.30914	1.906
0.255712	0.9527		17.2861	89.57		4.21924	73.98		0.23014	3.76
0.258107	1.276		108.061	71.14		17.8094	23.86		2.52371	2.297
0.327935	0.472311		47.2883	19.1581		6.91944	5.52014		0.885425	0.590389
0.479428	0.655719		222.413	21.4201		33.1639	4.90228		4.60668	0.624494
0.495571	0.710503		85.134	27.4017		61.164	13.8311		2.8691	0.260518
0.753369	0.82241		67.8333	7.9671		18.6836	4.11205		2.22997	0.102801
1.31752	0.980717		284.073	111.409		23.5777	23.8805		16.5379	3.1383
2.35777	1.60963		34.5731	31.8874		11.3128	11.1842		3.55933	1.1656
7.20672	3.83927		186.944	615.272		65.0172	30.1169		5.54213	61.087
0.1259	4.81576		17.04	360.13		18.88	50.619		0.1969	3.85261
0.2745	5.56294		3.081	189.308		23.09	32.3706		0.152	2.39782
0.8043	0.34		158.5	33.15		63.47	75.16		4.2	1.048
1.058	0.5392		16.88	18.24		16.65	18.34		0.5517	0.3689
1.184	0.6826		31.51	247.2		8.393	70.29		1.092	5.47
1.32	0.7001		132.7	8.172		68.86	14.57		3.935	0.146
1.33	1.025		122.9	77.02		66.33	38.66		2.593	1.284
1.64	1.279		48.08	255.5		41.91	234.4		1.259	8.536
1.864	1.504		110.6	126.3		77.82	93.67		2.291	4.342
3.832	4.073		338.8	204.6		79.98	78.06		11.56	4.423
0.1022	13.09		12.26	1515		5.259	142.5		0.2265	17.28
0.2464	1.981		3.952	115		2.555	30.25		0.2248	3.279
0.2468	1.187		13.85	38.83		8.423	8.343		0.2894	0.1713
0.2778	5.236		10.07	92.87		350	27.46		0.4886	0.9382
0.2982	0.1827		6.886	4.834		9.042	18.28		0.2914	0.05059
0.5284	0.1963		160.2	38.78		52.25	14.1		3.225	0.9124
0.5836	0.2043		24.33	70.88		15.07	9.359		1.331	0.1663
0.1291	0.4427		12.01	36.49		5.998	36.8		0.3449	2.17
0.1504	0.8205		0.5789	20.49		2.266	18.47		0.009801	0.5804
1.838	0.9095		143.1	40.54		49.29	19.06		2.994	1.748
0.07423	1.175		263	607.8		39.57	78.36		0.4982	4.724
0.09437	0.156843		13.38	26.1032		23.7	17.2079		0.4611	0.403311
0.2007	0.376732		119	66.6188		22.24	20.5633		3.378	3.39059
0.5403	0.607703		31.02	94.6765		14.56	11.743		0.5632	1.69799
0.5493	0.83401		54.01	44.5437		23.55	39.4638		1.875	1.32683
0.8497	0.923377		44.09	107.659		46.22	29.4284		1.352	0.906277
1.308	0.942045		117	35.2422		56.67	24.9038		2.659	0.4831
2.166	0.953523		379.2	32.6828		33.55	13.2507		13.84	0.427441
2.17	1.28943		110.3	30.3015		53.81	9.63276		4.316	1.32735
0.130958	1.56137		12.2352	73.5772		6.24857	12.3155		0.411583	2.9473
0.185471	1.57268		52.6737	110.108		22.8129	32.6746		2.32869	2.11071
0.216055	1.6043		117.447	61.05		27.7415	17.2137		2.7439	3.44707
0.221343	2.38357		15.245	81.1967		5.72725	22.6957		0.415018	1.65813
0.256325	4.12945		66.5376	130.601		28.7297	17.4312		4.05847	3.197
0.264469	57.8224		76.7622	421.117		19.8352	67.2337		2.24799	32.7373
0.274242			114.3			6.22921			2.99707
0.332494			43.6232			45.8398			0.88665
0.357011			5.50817			5.53367			0.178506
0.44246			113.122			31.0775			1.39059
0.462381			123.647			12.6118			2.39162
0.522943			66.2782			21.9055			1.45262
0.541599			101.092			23.3074			8.25471
0.592181			78.2153			43.9635			5.21119
0.651468			40.3144			22.399			3.23818
0.66667			35.3906			9.23814			2.89525
0.708971			8.55492			11.249			0.0236324
0.717939			51.6198			34.5508			2.42305
0.830434			72.5799			9.94148			1.61341
0.878223			3.61269			2.39515			0.099798
1.16429			42.9957			9.85492			1.3722
1.30127			95.9254			19.5625			3.81706
1.36816			28.9079			14.3657			1.91983
1.41214			9.21051			0.50584			0.88522
2.24256			19.7503			2.63599			1.25898
2.62867			94.3719			16.1364			3.27933
12.2343			41.5814			9.51135			2.23129
0.1338			37.32			53.48			0.8977
0.2862			1.561			23.6			0.009324
0.337			63.77			33.16			2.212
0.3479			64.49			210.6			2.153
0.692			96.58			51.36			1.939
0.7029			71.53			65.17			2.618
0.7271			74.67			24.49			2.058
0.9068			68.96			70.69			3.376
1.343			53.04			86.21			0.7974
1.361			167.2			71.74			3.644
1.546			74.64			37.2			2.287
2.146			36.63			63.6			0.9248
2.202			236.2			42.98			2.583
2.321			110.7			272.2			1.382

## Sheet: Figure 1B
TRDV1 TPM			PFS (Days)	Low TRDV1 (n=15)	High TRDV1 (n=15)		1 = event
PD/SD n=22	PR/CR n=8		23	1			0 = censored
0.130958	0.953523		217	1
0.256325	1.28943		216	1
0.264469	1.57268		955	1
0.274242	2.38357		95	1
0.332494	4.12945		133	1
0.357011	57.8224		57	1
0.44246	0.710503		94	1
0.522943	3.83927		100	1
0.592181			77	1
0.708971			71	1
0.717939			99	1
0.830434			84	1
1.36816			64	1
1.41214			617	0
2.62867			86		1
0.192202			67		1
0.221888			685		0
0.255712			169		1
0.258107			1327		1
1.31752			76		1
2.35777			94		1
7.20672			1679		0
			181		1
			406		1
			77		1
			978		0
			1142		1
			210		1
			922		0

## Sheet: Figure 1C
TRDV1 TPM			PFS (Days)	Low TRDV1 (n=15)	High TRDV1 (n=16)		1 = event
PD/SD n=16	PR/CR n=15		752	1			0 = censored
0.185471	0.156843		42	1
0.216055	0.376732		84	1
0.221343	0.607703		21	1
0.462381	0.83401		124	1
0.541599	0.923377		742	1
0.651468	0.942045		63	1
0.66667	1.56137		1027	0
0.878223	1.6043		272	1
1.16429	0.472311		202	1
1.30127	0.655719		108	1
2.24256	0.82241		895	0
12.2343	0.980717		124	1
0.327935	1.60963		866	0
0.479428	4.81576		53	1
0.495571	5.56294		476		1
0.753369			913		0
			319		1
			74		1
			1001		0
			658		0
			476		0
			63		1
			73		1
			543		0
			1228		1
			630		0
			63		1
			772		0
			389		1
			40		1
