# Supplementary material for: PD-1 defines a distinct, functional, tissue-adapted state in Vδ1+ T cells with implications for cancer immunotherapy
Source: Nat Cancer. 2024 Jan 3;5(3):420–32. doi: 10.1038/s43018-023-00690-0 (PMC10965442; doi:10.1038/s43018-023-00690-0)
Supplement: Supplementary file 4 — Statistical source data. [file 43018_2023_690_MOESM4_ESM.xlsx]

## Sheet: Figure 2B
Vd1/CD45%
Enz n=5	Iso n=5	Exp n=5
1.35	1.84	13
1	0.57	0.52
0.95	0.76	9
1.32	3.58	5.7
0.7	2.62	7.55
Paired data - each row
is an individual donor

## Sheet: Figure 2D
PD-1+ (%)
CD8 (n=5)	Vd1 (n=5)
6.97	6.86
9.38	3.25
1.95	14.5
44.7	22.9
34.9	20.6
Paired data - each row
is an individual donor

## Sheet: Figure 2E
PD-1+ (% Vd1)			PD-1+ (MFI)
IgG	anti-Vd1		IgG	anti-Vd1
15.7	23.7		561	711
13.7	16.7		694	734
41.5	51.3		762	863
20.5	27.9		1308	1511
Paired data - each row			Paired data - each row
is an individual donor			is an individual donor

## Sheet: Figure 2FGH
Cell type	PC1 (23.3%)	PC2 (14%)
CD8 PD-1neg	16.1126	10.1871
CD8 PD-1neg	13.5677	4.84138
CD8 PD-1neg	1.09495	0.794178
CD8 PD-1neg	5.99035	7.60824
CD8 PD-1neg	6.97274	14.6413
CD8 PD-1neg	2.03945	11.95
CD8 PD-1neg	-3.14544	8.7488
CD8 PD-1neg	8.10018	9.56087
CD8 PD-1neg	15.4944	-1.54925
CD8 PD-1pos	7.5893	-10.0552
CD8 PD-1pos	11.9321	-11.5652
CD8 PD-1pos	-1.53962	-3.96687
CD8 PD-1pos	4.50529	4.81393
CD8 PD-1pos	-1.5466	-5.70231
CD8 PD-1pos	26.7188	-19.4215
Vd1 PD-1pos	-9.6357	3.47247
Vd1 PD-1pos	6.59925	-9.04046
Vd1 PD-1pos	-19.075	-4.83546
Vd1 PD-1pos	-16.6368	-1.4392
Vd1 PD-1pos	-11.6991	-1.42133
Vd1 PD-1pos	-14.6144	-1.97532
Vd1 PD-1pos	-3.82223	5.1888
Vd1 PD-1pos	-0.411147	-16.9279
Vd1 PD-1neg	-6.17882	0.459392
Vd1 PD-1neg	12.2046	0.992178
Vd1 PD-1neg	-19.618	-4.69986
Vd1 PD-1neg	1.07936	12.8994
Vd1 PD-1neg	-9.41987	2.19036
Vd1 PD-1neg	-11.4573	-1.77424
Vd1 PD-1neg	-2.24624	9.18175
Vd1 PD-1neg	-8.95473	-13.1561
Each row represents named cell type from individual donor
Panels F, G and H coloured differently
by cell type as per figure
