# Supplementary material for: PD-1 defines a distinct, functional, tissue-adapted state in Vδ1+ T cells with implications for cancer immunotherapy
Source: Nat Cancer. 2024 Jan 3;5(3):420–32. doi: 10.1038/s43018-023-00690-0 (PMC10965442; doi:10.1038/s43018-023-00690-0)
Supplement: Supplementary file 5 — Statistical source data. [file 43018_2023_690_MOESM5_ESM.xlsx]

## Sheet: Figure 3A
Gene	Log2 FC	P value	PD-1+ vs PD1-	Cell Type
CD69	0.130411	0.5182	Up	CD8
CD101	1.18247	0.0115	Down	CD8
CRTAM	0.759946	0.2531	Up	CD8
CXCR6	0.399373	0.0919	Up	CD8
IL10	0.826971	0.3228	Up	CD8
ITGAE	0.0742744	0.8194	Up	CD8
PDCD1	2.73987	0.0002	Up	CD8
PRDM1	0.576328	0.0469	Up	CD8
ZNF683	2.84224	0.002	Down	CD8
CCR7	0.338555	0.3048	Down	CD8
KLF2	1.19159	0.0853	Down	CD8
S1PR1	1.75045	0.0352	Down	CD8
SELL	1.24537	0.1112	Down	CD8
CD69	0.249319	0.0841	Up	Vd1
CD101	0.264256	0.0792	Up	Vd1
CRTAM	0.220341	0.3322	Up	Vd1
CXCR6	0.312787	0.2829	Up	Vd1
IL10	0.338936	0.2528	Up	Vd1
ITGAE	0.773976	0.0397	Up	Vd1
PDCD1	3.1359	0.0001	Up	Vd1
PRDM1	0.195883	0.2087	Up	Vd1
ZNF683	0.0294349	0.7786	Down	Vd1
CCR7	0.333311	0.1723	Down	Vd1
KLF2	1.43864	0.0329	Down	Vd1
S1PR1	0.856542	0.2171	Down	Vd1
SELL	0	1	Down	Vd1

## Sheet: Figure 3B
CD101 normalised counts						ZNF683 normalised counts
Vd1 PD-1-	Vd1 PD-1+		CD8 PD-1-	CD8 PD-1+		Vd1 PD-1-	Vd1 PD-1+		CD8 PD-1-	CD8 PD-1+
363.61	686.15		183.4	79.62		383.37	437.8		629.19	49.22
386.81	418.67		309.99	129.67		659.57	584.22		166.24	20
274.47	383.76		220.07	227.92		378.43	400.05		377.96	191.81
510.53	487.7		59.67	28.14		1101.5	898.12		362.85	87.47
421.27	460.57		421.5	169.41		1142.57	1011.73		3126	396.36
943.43	1060.73		97.46	20		1447.09	1931.3		397.14	20
228.77	245.9					164.47	138.38
Paired data - each row			Paired data - each row			Paired data - each row			Paired data - each row
is an individual donor			is an individual donor			is an individual donor			is an individual donor

## Sheet: Figure 3C
Gene	Log2 FC	P value	PD-1+ vs PD1-	Cell Type
CD38	1.58569	0.0016	Up	CD8
CTLA4	1.40886	0.0032	Up	CD8
HAVCR2	0.255334	0.4347	Up	CD8
LAG3	0.148393	0.5951	Up	CD8
TIGIT	0.0790614	0.812	Up	CD8
BATF	0.105799	0.4298	Up	CD8
BCL6	1.10327	0.0036	Down	CD8
EOMES	0.444156	0.1273	Down	CD8
IRF4	1.01853	0.0114	Up	CD8
NR4A1	0.681943	0.101584	Up	CD8
TCF7	0.520926	0.1416	Down	CD8
TOX	0.380891	0.1024	Up	CD8
CD38	0.164016	0.4717	Up	Vd1
CTLA4	0.862841	0.011	Up	Vd1
HAVCR2	0.05989	0.7318	Up	Vd1
LAG3	0.736278	0.0002	Up	Vd1
TIGIT	0.24285	0.3632	Up	Vd1
BATF	0.0332435	0.8458	Up	Vd1
BCL6	0.28468	0.3719	Down	Vd1
EOMES	0.320682	0.3446	Down	Vd1
IRF4	0.218254	0.2497	Up	Vd1
NR4A1	0.0682714	0.825882	Down	Vd1
TCF7	0.912745	0.143	Down	Vd1
TOX	0.44601	0.036	Up	Vd1

## Sheet: Figure 3D
BCL6 normalised counts						IRF4 normalised counts						TOX normalised counts
Vd1 PD-1-	Vd1 PD-1+		CD8 PD-1-	CD8 PD-1+		Vd1 PD-1-	Vd1 PD-1+		CD8 PD-1-	CD8 PD-1+		Vd1 PD-1-	Vd1 PD-1+		CD8 PD-1-	CD8 PD-1+
33.2	20		285.91	95.55		514.58	481.33		616.02	1667.78		362.03	512.05		133.55	186.76
166.32	147.08		236.64	118.74		586.39	1279.26		743.18	1389.9		338.34	515.81		203.4	440.72
31.71	28.36		77.96	58.54		1725.82	1436.67		1612.99	2565.71		349.84	433.23		606.41	722.38
45.96	20		72.85	34.23		766.62	919.44		546.71	613.06		477.7	469.05		384.36	441.16
60.61	32.17		70.5	20		922.84	899.98		480	1940.23		303.07	379.29		382.5	310.05
70	71.31		145.74	88.3		447.37	519.96		930.01	1761.04		521.93	558.59		442.69	642.61
28.43	63.72					1415.24	1767.1					251.78	624.21
Paired data - each row			Paired data - each row			Paired data - each row			Paired data - each row			Paired data - each row			Paired data - each row
is an individual donor			is an individual donor			is an individual donor			is an individual donor			is an individual donor			is an individual donor

## Sheet: Figure 3E
XCL1 normalised counts
Vd1 PD-1-	Vd1 PD-1+		CD8 PD-1-	CD8 PD-1+
3515.92	1766.57		985.64	108.58
1505.41	625.26		643.44	72.12
4857.76	3012.12		1431.41	1247.98
3946.36	2859.59		410.03	400.85
9257.24	7335.27		6883.5	1201.85
7294.82	5437.34		625.78	259.99
2391.22	1931.37
Paired data - each row			Paired data - each row
is an individual donor			is an individual donor
