# Supplementary material for: PD-1 defines a distinct, functional, tissue-adapted state in Vδ1+ T cells with implications for cancer immunotherapy
Source: Nat Cancer. 2024 Jan 3;5(3):420–32. doi: 10.1038/s43018-023-00690-0 (PMC10965442; doi:10.1038/s43018-023-00690-0)
Supplement: Supplementary file 6 — Statistical source data. [file 43018_2023_690_MOESM6_ESM.xlsx]

## Sheet: Figure 4A
Gene	Log2 FC	P value	PD-1+ vs PD1-	Cell Type
FASLG	0.458839	0.0285	Down	CD8
GNLY	0.331152	0.0547	Down	CD8
GZMB	0.167457	0.291	Up	CD8
GZMH	1.99407	0.0059	Down	CD8
GZMK	2.06977	0.0079	Down	CD8
PRF1	0.828432	0.0512	Down	CD8
IFNG	0.855338	0.1355	Down	CD8
TNF	0.691562	0.0165	Down	CD8
IL17A	0	1	Down	CD8
IL21	0.0687518	0.3632	Up	CD8
KLRK1	0.783617	0.0124	Down	CD8
NCR1	1.49062	0.0255	Down	CD8
NCR2	0.34302	0.3109	Down	CD8
NCR3	0.413034	0.0661	Down	CD8
FASLG	0.0850805	0.3829	Up	Vd1
GNLY	0.0329175	0.8669	Down	Vd1
GZMB	0.31207	0.0841	Up	Vd1
GZMH	0.0402734	0.8972	Down	Vd1
GZMK	0.977016	0.1214	Down	Vd1
PRF1	0.241917	0.0165	Down	Vd1
IFNG	0.294795	0.2182	Down	Vd1
TNF	0.0161772	0.7678	Down	Vd1
IL17A	0	1	Down	Vd1
IL21	0	1	Down	Vd1
KLRK1	0.202412	0.0988	Down	Vd1
NCR1	0.290639	0.122	Down	Vd1
NCR2	0.143029	0.4927	Down	Vd1
NCR3	0.00660875	0.9314	Down	Vd1

## Sheet: Figure 4B
FASLG normalised counts						GZMH normalised counts						GZMK normalised counts						PRF1 normalised counts
Vd1 PD-1-	Vd1 PD-1+		CD8 PD-1-	CD8 PD-1+		Vd1 PD-1-	Vd1 PD-1+		CD8 PD-1-	CD8 PD-1+		Vd1 PD-1-	Vd1 PD-1+		CD8 PD-1-	CD8 PD-1+		Vd1 PD-1-	Vd1 PD-1+		CD8 PD-1-	CD8 PD-1+
462.41	483.89		276.5	186.76		267.17	568.38		495.64	49.22		690.85	1193.08		419.46	52.12		5673.06	4777.42		1201.95	794.8
341.19	435.09		203.4	142.05		297.47	116.98		205.35	28.41		301.27	21.89		199.49	20		1667.92	1253.27		687.44	346.02
733.47	648.04		297.04	269.03		1155.05	861.04		722.86	505.67		171.02	184.03		482.56	317.6		8145.66	8142.14		3012.82	2624.25
569.63	527.68		204.67	215.26		170.72	189.22		631.35	297.4		556.5	314.47		36.77	20		8899	8432.18		1697.01	1719
713.73	767.05		558	358		654.63	522.38		333	67.12		168.2	99.9		1008	127.86		8729.9	8220.86		7479	1601.41
552.36	519.96		279.64	143.89		601.05	564.53		131.17	35.97		881.04	374.37		61.94	20		6503.56	5101.59		699.56	354.82
452.8	619.23					452.12	717.79					858.21	389.26					6893.46	4814.48
Paired data - each row			Paired data - each row			Paired data - each row			Paired data - each row			Paired data - each row			Paired data - each row			Paired data - each row			Paired data - each row
is an individual donor			is an individual donor			is an individual donor			is an individual donor			is an individual donor			is an individual donor			is an individual donor			is an individual donor
TNF normalised counts						KLRK1 normalised counts						NCR1 normalised counts						IL17A normalised counts
Vd1 PD-1-	Vd1 PD-1+		CD8 PD-1-	CD8 PD-1+		Vd1 PD-1-	Vd1 PD-1+		CD8 PD-1-	CD8 PD-1+		Vd1 PD-1-	Vd1 PD-1+		CD8 PD-1-	CD8 PD-1+		Vd1 PD-1-	Vd1 PD-1+		CD8 PD-1-	CD8 PD-1+
2063.08	2104.52		2736.83	1718.45		3610.78	3126.06		2181.94	1384.02		1709.74	1484.94		179.63	20		20	20		20	20
1868.46	1808.07		1617.4	820.25		4922.04	4675.8		2680.35	1797.11		312.68	155.97		78.23	20		20	20		20	20
2936.49	2496.83		1861.18	1611.66		2671.38	3005.48		1820.72	1438.54		892.54	1119.29		240.3	264.04		20	20		20	20
1387.13	1351.17		2786.95	2556.45		3235.55	2947.53		344.81	272.3		1679.34	1468.44		49.26	20		20	20		20	20
2823.09	2929.37		1885.5	1105.96		3100.39	2973.39		3355.5	1447.98		1253.19	1276.73		1045.5	258.91		20	20		20	20
2200.31	2065		1666	632.8		4458.45	3268.35		1549.41	519.97		1059.07	724.98		30.97	20		20	20		20	20
1883.6	2187.22					2063.64	1304.17					1140.45	840.24					20	20
Paired data - each row			Paired data - each row			Paired data - each row			Paired data - each row			Paired data - each row			Paired data - each row			Paired data - each row			Paired data - each row
is an individual donor			is an individual donor			is an individual donor			is an individual donor			is an individual donor			is an individual donor			is an individual donor			is an individual donor

## Sheet: Figure 4C
CD107A (%)									TNFa (%)									IFNg (%)									IL1-7A (%)
PBS		MICA		anti-Vd1		anti-CD3			PBS		MICA		anti-Vd1		anti-CD3			PBS		MICA		anti-Vd1		anti-CD3			PBS		MICA		anti-Vd1		anti-CD3
P-	P+	P-	P+	P-	P+	P-	P+		P-	P+	P-	P+	P-	P+	P-	P+		P-	P+	P-	P+	P-	P+	P-	P+		P-	P+	P-	P+	P-	P+	P-	P+
7.2	10.8	66	62.5	21.6	44.2	19.3	35.3		2.17	3.46	59.9	50.6	17.3	37.4	16.8	32.7		1.34	1.94	29.4	16	4.1	19.5	3.22	11		0.00881	0.086	0.35	0.45	0.054	0.72	0.017	0.035
7.82	12.8	62.1	61.6	49	56	66.8	78.6		2.94	4.97	57.1	51.9	28.3	39.5	46.9	61.6		1.49	2.14	26.4	14.8	8.49	10.9	19.3	24.5		0	0.17	0.22	0.4	0.34	0.97	0.34	1
5.49	9.09	42	54.2	43.1	60.5	56	75.3		1.65	2.25	36.1	45.1	29.9	44.7	42.6	60.9		1.11	2.39	11.7	13.7	10.1	18.1	17.3	29.2		0.017	0.56	0.34	0.83	0.2	1.62	0.32	2.01
9	15.7	45.1	58.9	43.8	65.7	75	90.8		4.16	7.83	44.5	52.4	39.7	56	65.7	77.7		2.2	4.73	26.6	32.3	20.6	31.9	44.8	60		0	0.14	0	0.13	0	0.12	0	0.15
2.46	6.9	45.2	62.3	43.1	58.8	57.2	76.1		2.08	6.15	53.7	73	46.1	61.8	56.1	75.3		0.59	3.3	23.6	49.8	16.8	34.2	21.9	49.9		0	0.3	0	0.33	0	0.45	0.036	0.58
Paired data - each row is an individual donor									Paired data - each row is an individual donor									Paired data - each row is an individual donor									Paired data - each row is an individual donor
