# Supplementary material for: PD-1 defines a distinct, functional, tissue-adapted state in Vδ1+ T cells with implications for cancer immunotherapy
Source: Nat Cancer. 2024 Jan 3;5(3):420–32. doi: 10.1038/s43018-023-00690-0 (PMC10965442; doi:10.1038/s43018-023-00690-0)
Supplement: Supplementary file 7 — Statistical source data. [file 43018_2023_690_MOESM7_ESM.xlsx]

## Sheet: Figure 5A
CD107A (%)					TNFa (%)					INFg (%)
(-)	(P)	(P+A)			(-)	(P)	(P+A)			(-)	(P)	(P+A)
44.2	21.8	23.6			44.2	21.8	23.6			19.5	7.92	7.62
56	31.6	37.2			56	31.6	37.2			10.9	5.91	7.24
60.5	35.6	53.6			60.5	35.6	53.6			18.1	10.4	22.3
65.7	41.7	61.3			65.7	41.7	61.3			31.9	21.3	27.9
58.8	37.5	49.7			58.8	37.5	49.7			34.2	22.4	26
Paired data - each row is an individual donor					Paired data - each row is an individual donor					Paired data - each row is an individual donor

## Sheet: Figure 5B
CD107A (%)					TNFa (%)					INFg (%)
(-)	(P)	(P+A)			(-)	(P)	(P+A)			(-)	(P)	(P+A)
84.9	55.9	65.3			73.7	46	55.6			21.7	11.1	14.1
67.3	43.5	55.3			56.7	34.4	44.1			17.3	8.08	10.5
69.5	38.4	49.1			53.3	27.2	35.1			20.8	8.34	9.25
90.8	72.2	90.1			77.7	62.3	79.7			60	42.6	58.5
76.1	52.3	72.2			75.3	56.7	73.4			49.9	36.6	44.3
Paired data - each row is an individual donor					Paired data - each row is an individual donor					Paired data - each row is an individual donor

## Sheet: Figure 5C
CD107A (%)					TNFa (%)					INFg (%)
(-)	(P)	(P+A)			(-)	(P)	(P+A)			(-)	(P)	(P+A)
34.4	35.1	31.9			77.5	68.2	64.9			42.9	29.1	27.3
51.8	47	33.9			33.9	28.5	18.1			11.5	8.88	5.1
58.7	51.9	43.4			44.3	38.3	30.9			18.4	15	12.2
58.9	39.7	47.7			52.4	33.4	41.1			32.3	20.1	25
62.3	44.7	53.2			73	58.3	65.2			49.8	37.8	39.9
Paired data - each row is an individual donor					Paired data - each row is an individual donor					Paired data - each row is an individual donor
