# Supplementary material for: PD-1 defines a distinct, functional, tissue-adapted state in Vδ1+ T cells with implications for cancer immunotherapy
Source: Nat Cancer. 2024 Jan 3;5(3):420–32. doi: 10.1038/s43018-023-00690-0 (PMC10965442; doi:10.1038/s43018-023-00690-0)
Supplement: Supplementary file 8 — Statistical source data. [file 43018_2023_690_MOESM8_ESM.xlsx]

## Sheet: Figure 6A
CD107A (%)					TNFa (%)					INFg (%)
(-)	(P)	(P+A)			(-)	(P)	(P+A)			(-)	(P)	(P+A)
5.81	2.45	3.75			3.87	2.04	2.5			0.65	0.41	0.42
5.45	1.64	0			1.82	1.64	2.86			0	1.64	2.86
37.7	12.5	13.8			24.9	10.2	12.8			6.43	4.59	4.67
76.6	41.8	51.4			68	32.4	46.3			53.3	24.9	34.6
51.8	32.4	44.4			32.1	25.9	32.4			16.1	10.2	13.9
Paired data - each row is an individual donor					Paired data - each row is an individual donor					Paired data - each row is an individual donor

## Sheet: Figure 6B
CD107A (%)					TNFa (%)					INFg (%)
(-)	(P)	(P+A)			(-)	(P)	(P+A)			(-)	(P)	(P+A)
31.7	22.5	18.4			29.1	19.6	19			22.6	12.7	11.7
19	23	19.7			15.5	13.1	13.1			15.5	3.28	6.56
20.7	15.1	16.3			16.8	15.3	15.8			9.38	6.65	8.4
50	19.6	35.2			43.3	19.8	30			31.5	13.1	17.4
55.6	47.5	50			43.8	33.3	44.4			27.8	20.6	24.1
Paired data - each row is an individual donor					Paired data - each row is an individual donor					Paired data - each row is an individual donor
