# Supplementary material for: PD-1 defines a distinct, functional, tissue-adapted state in Vδ1+ T cells with implications for cancer immunotherapy
Source: Nat Cancer. 2024 Jan 3;5(3):420–32. doi: 10.1038/s43018-023-00690-0 (PMC10965442; doi:10.1038/s43018-023-00690-0)
Supplement: Supplementary file 9 — Statistical source data. [file 43018_2023_690_MOESM9_ESM.xlsx]

## Sheet: ED Figure 1A
TRAV1-1	TRAV1-2	TRAV10	TRAV12-1	TRAV12-2	TRAV12-3	TRAV13-1	TRAV13-2	TRAV14DV4	TRAV16	TRAV17	TRAV19	TRAV2	TRAV20	TRAV21	TRAV22	TRAV23DV6	TRAV24	TRAV25	TRAV26-1	TRAV26-2	TRAV27	TRAV29DV5	TRAV3	TRAV30	TRAV34	TRAV35	TRAV36DV7	TRAV38-1	TRAV38-2DV8	TRAV39	TRAV4	TRAV41	TRAV5	TRAV6	TRAV8-1	TRAV8-2	TRAV8-3	TRAV8-4	TRAV8-6	TRAV9-2	TRBV10-2	TRBV11-1	TRBV11-2	TRBV19	TRBV2	TRBV20-1	TRBV23-1	TRBV24-1	TRBV27
0	0	0	0	0	0	0	0	0	0	0	0	0	0	0	0	0	0	0	0	0	0	0	0	0	0	0	0	0	0	0	0	0	0	0	0	0	0	0	0	0	0	0	0	0	0	0	0	0	0
0	0	0	0.355693	1.0697	2.66812	0	0.187261	0	0	0.984407	1.0545	0	0	0.642286	0	0	0	0	0	0	0.364348	0	0	0	0	0	0	0	0	0.650121	0	1.1776	0	0	0	0.634686	0.97607	0	0	0.354791	0	0	0.183709	1.06764	0.183709	0.882604	0	0	0.865285
0	0	0	0	0	0	0	0	7.51624	0	0	0	0	0	0	0	0	0	0	0	0	0	0	0	0	0	0	0	0	0	0	0	0	0	0	0	0	0	0	0	0	0	0	0	0	0	0	0	0	0
0	0	0.200584	0.261693	1.04894	0	1.13311	0.740915	0	0.261693	0.697342	0	0.940987	0	0	0	0.348761	0.652411	0	0.231462	0	0	0	0.558121	0.261693	0	0	0.231462	0.606037	0.652411	0	0.903131	0	0.231462	0.348761	0	0.719293	0	0.50856	0.404017	0.783211	0	0	0.483126	0.320318	0.483126	1.04894	0.231462	0.376654	0
0	0	0.593179	0	0	0	0	0	0	0	0	0	0	0	0	0	0	0	0	0	0	0	0	0	0	0	0	0	0	0	0	0	0	0	0	0	0	0	0	0	0	0	0	0	0	0	0	0	0	0
0	0	0.406712	0.665565	0.806547	0.217641	1.37615	0.573851	0.806547	0	0.296267	1.20329	0.635637	0.441725	0	0.257489	0	0	0.0910325	0.134482	0.134482	0.5093	0.441725	0.833162	0.475908	0.134482	0.5093	0	0	0	0	0.475908	0	0.257489	0	0	1.03006	0.134482	0.406712	0.441725	0.751796	0	0	0	0	0.17666	1.00687	0.134482	0.217641	0
0	0	0	0	0	0	0	0	0	0	0	6.69027	0	0	0	0	0	0	0	0	0	0	0	0	0	0	0	0	0	0	0	0	0	0	0	0	0	0	0	0	0	0	0	0	0	0	0	0	0	0
0	0	0.658898	0	0	0	0.405089	0.158046	0.679902	0	0	0	0.216716	0	0	0.158046	0	0	0	0.679902	0	0.874665	0.127792	0	0	0	0	0.721015	0.571683	0	0.24518	0	0	0	0	0	0.300476	0	1.09396	0	0	0	0	0	0.127792	0	2.17618	0.593986	0.430099	0
0	0	0	0	0	0	0.161952	0	0	0	0	0	0	0	0	0	0	0	0	0	0	0.315102	0	0	0	0	0	0	0	0	0	0	0	0	0	0	0	0	0	0	0	0	0	0	0	0	0.442015	0	0.301119	0
0.144699	0	0	0.267955	0	0	0.385265	0	0.668573	0.503959	0	1.41684	0	0	0	0	0	0	0.395611	0.274649	0	0	0.253505	0.379399	0	0	1.41522	0	0	0	0.788435	0	0	0	0	0	0	0.138552	0	0.682663	0	0	0	0.993493	0.847756	0	0.14104	0	0.262313	0.765365
0	0	0	0	0	0	0	0	0	0	0	0	0	0	0	0	0	0	0	0	0	0	0	0	0	0	0	0	0	0	0	0	0	0	0	0	0	0	0	0	0	0	0	0	0	0	0	0	0	0
0	0.12054	0.158582	0.158582	0.712852	0.267034	0.550661	0	0	0.335055	0.0814686	0.195646	0.158582	0	1.45567	0	1.01196	0	0	0.462173	0	0.231781	0.462173	0	0	0	0.492276	0.301445	0.301445	0.83534	0.492276	0.904133	0.158582	0.301445	0.462173	0.195646	0.3679	0.158582	0.400014	0.431428	0	0.12054	0.301445	0.3679	0.738195	0.335055	0.787585	0	0.400014	0
0	0.181675	0	0	0	0	0	0.599127	0	0	0	0.169925	0	0	0	0	0	0	0	0	0	0	0	0	0	0	0	0	0	0	0	0	1.02998	0	0	0	0	1.10769	0	0	0.473423	0	0	0	0	0	0	0	0	0
0	0.736302	0.325502	0.471448	0	0	0.330788	0	0	0.178874	0	0	0.174279	0	0.331591	0	0	0	0	0	0	0	0	0	0.17479	0.330788	0	0	0	0	0.727528	0.179384	0	0	0	0	0.327227	0.59388	0.172872	0	0	0	0	0	0.463204	0	0.473839	0.170053	0.462052	0.324695
0.182184	0	0	0	0	0.173639	0	0	0	0	0	0	0	0	0	0	0	0	0	0	0	0	0	0	0	0	0	0	0	0	0	0	0	0	0	0	0	0	0	0	0.176067	0	0	0	0	0	0.478195	0	0	0
0	0	0	0.486541	0.575516	0.531714	1.04932	0.367002	0	0	0.152393	0.416012	0	0.181031	1.25187	0.152393	0.181031	0.486541	0.181031	0	0.902274	0.486541	0	0	1.01791	0	0	0.795198	0.236656	0.679534	0.290216	0.209112	0	0	0	0	1.40539	0	0.152393	0.93627	1.0337	0.919372	0	0	0.416012	0.181031	1.25187	0	0.391715	0.209112
0	0	0	0	0	0	0	0	0	0	0	0	0	0.297286	0	0	0	0	0	0	0	0	0	0	0	0	0	0	0	0	0	0	0	0	0	0	0	0	0	0	0	0	0	0	0	0	0	0	0	0
0	0.534395	0	0	0.191031	0.220548	0.249473	0.385989	0	0	0	1.9817	0.668948	0.191031	0	0	0	0	0	0.130122	0	0	0	0.60324	0	0	0	0	0	0.220548	0.510697	0.220548	0	0	0	0	0.887116	0	0	0.249473	0	0	0	0	0	0.510697	0	0	0	0
0	0	0	0	0	0	0.262147	0	0	0	0	0	0	0	0	0	0	0	0	0	0	0	0	0	0	0	0	0	0	0	0	0	0	0	0	0	0	0	0	0	0	0	0	0	0	0	0.399246	0	0	0
0	0.290107	0	0.385437	0.612575	0	0	0.531531	0.664181	0	0	0	0.385437	0	0	0.0781763	0.474856	0	0	0	0	0	0	0.0781763	0	0	0.531531	0	0.559054	0.322589	0	0.115731	0	0.831519	0.115731	0	0	0.256877	0.0781763	0.354355	0.115731	0.714005	0	0.222864	0	0	1.37126	0	0	0
0	0	0	0	0	0	0.185814	0.163855	0	0	0	0	0	0	0	0	0	0	0	0.207444	0	0	0	0	0	0	0	0	0	0	0	0	0	0	0	0	0	0	0	0	0	0	0	0	0.290861	0	3.64129	0	0.709949	0
0	0.77848	0.257117	0.562554	1.49611	0.452595	1.7589	0.42956	0.406152	0	0.475267	0.497589	0.541223	0	0.308525	0.203809	0.230709	0	0	0.42956	0.333558	0	0.176398	0.77848	0	0	0	0.519571	0.541223	0.452595	0	0.624719	1.43959	0	0.624719	0	0.703647	0.308525	0.497589	0.28305	0	0	0	0	0.148455	0.741549	2.39787	0.308525	0.257117	0
0	0	0	0	0	0	0	0	0	0	0	0	0	0	0	0	0	0	0	0	0	0	0	0	0	0	0	0	0	0	0	0	0	0	0	0	0	0	0	0	0	0	0	0	0	0	0	0	0	0
0	0.48553	0	0.331132	0.172103	1.18078	0.60027	0	0.168899	0	0	0.902575	0	0	0	0.609093	0.162726	0	0.340163	0	0.48419	0.179511	0.165301	0	0.175045	0	0	0.173639	0.168899	0.169412	0	0.844145	0.719753	0.328492	0	0	0.327687	0.173127	0	0.173127	0.330214	0.463727	0.17031	0.32262	0.590243	0.17031	0.721416	0	0.588805	0.814099
0	0	0	0	0.200379	0	0	0	0	0	0	0	0	0	0.204266	0	0	0	0	0	0	0	0	0	0	0	0	0	0	0	0	0	0	0	0	0	0	0	0	0	0.203138	0	0	0	0	0	0.38416	0	0	0
0	1.12367	0	0	0	0.56589	1.20414	0	0	0.875387	0	0.556503	0.217231	0	0.218347	0.996678	0.810895	0	0	0	0.879392	0	0.690194	0.214249	0	0	0	0	0	0.557778	0	0.87743	0	0	0.569977	0.852079	0.402831	0.568616	1.08882	0	0.722291	0.712376	0	0.840926	0.712376	0.840926	1.39999	0	0.710702	0.399663
0.607958	0	0	0	0	0.457962	0.172103	0	0	0	0.172103	0	0	0	0	0	0	0	0	0	0	0	0	0	0	0	0	0	0	0	0	0.333882	0	0	0	0.170181	0	0	0	0	0	0	0	0	0	0	0	0	0	0
0	0	0	0	0	0	0	0	0	0	0	0	0	0	1.27631	0	0	1.80007	0	0	0	0	0	0	0	0	0	0	0	1.07854	0	0	0	0	0	0	0	0	0	0.208077	0	0	0	1.64171	0	0	0	3.60226	0	0
0	0	0	0	0.257976	0.257976	0	0.260026	0	0	0	0	0	0	0	0	0	0	0	0	0	0	0	0	0	0	0	0	0.253263	0	0	0.268794	0	0	0	0	0	0	0	0	0	0	0	0	0.257252	0	0.263635	0	0	0.257252
0	2.428	0	0	0	0	0	0	0.434667	0	0	0	0	0	0	0	0	0	0	0.697827	0	0	0	0	0	0	0	0.598247	0	0	0	0	0	0	0	0	0	0	0	0	0	0	0	0	0	0	0.813353	0	0	0
0	0	0	0	0	0	0	0	0	0	0	0	0	0	0	0	0	0	0	0	0	0	0	0	0	0	0	0	0	0	0	0	0	0	0	0	0	0	0	0	0	0	0	0	0	0	0	0.279887	0	0
0	0	0	0.993944	0.503375	0.79133	0.364067	0	0.529692	2.56216	0.79133	1.72089	1.67446	0.304345	1.38842	0	1.12054	0	0	0	0	0.529692	0.242044	0.209855	0	0	0	0.393025	0.678246	0.812921	0	1.45859	0	0	0	0.242044	0.209855	0.421414	2.202	0	2.0915	0	0	0	0	0.747154	0.555537	0	0.334515	1.03126
0	0	0	0.333587	0	0	0	0	0	0	0	0	0	0	0	0	0	0	0	0	0	0	0	0	0	0	0	0	0	0	0	0	0	0	0	0	0	0	0	0	0	0	0	0	0	0	0	0	0	0
0.177689	1.27236	0	0	0	0	0.505309	0	0.274665	0	0	0	0	0	0	0.365531	0.656919	2.02399	0	0.305594	0.583105	0	0	0.109217	0	0	0	0	0	0	0.583105	1.43505	0	0	0	0	0.505309	0	0.143859	0.505309	0.305594	0	0	0	0.274665	1.07107	1.30334	1.88755	0.335874	0
0	0	0.128267	0.130456	0	0	0.250113	0	0	0	0	0	0	0	0.130825	0	0	0	0	0	0	0	0.12311	0	0.360533	0.130456	0	0	0	0	0.254231	0	0.250719	0	0	0.128993	0	0	0.128993	0	0	0	0.126854	0	0	0	0.964953	0.126854	0	0
0	0	0	0	0	6.10559	0	0	0	0	0	0	0	0	0	0	0	0	0	0	0	0	0	0	0	0	0	0	0	0	0	0	0	0	0	0	2.25399	0	0	0	0	0	0	0	0	0	0	0	0	0
0	0	0	0.676809	0	0	0	0	0	0	0.201132	0	0	0	0	0	0	0	0	0	0	0	0	0	0	0	0	0	0	0	0	0	0	0	0	0	0	0	0	0.373843	0	0	0	0	0.525868	0.195726	0.537644	0	0	0
0	0.361845	0.693897	0.65089	1.66073	0.513594	1.42581	0	0.464763	1.01542	0.756096	1.30618	0.251016	0.628895	1.8627	0.796121	1.43851	0	0.854149	0.872985	0	0.583874	0.279532	0.60656	0	0	0	0	0	1.76525	0.489385	1.50039	0	0	0	0	0	0.251016	0.130961	0.628895	0.192237	0	0.221926	0.334926	0.388271	0.464763	2.40593	0	0.388271	0.192237
0	0	0	0.474462	0	0	0	0	0	0	0.830985	1.32193	0	0	0	0	0.444243	0	0	0	0	0.848237	0	0	0	0	0	0	0.807355	0.809085	0	0	0	0	0.825379	0	0	0	0	0	0.473319	0	0	0	0.466236	0	0.834711	0.462785	4.05311	0
0	1.04684	0	1.61447	1.59741	0.838185	0.297602	1.01578	1.3471	0	0	0.287591	0.651775	0.297602	0.654894	0.765365	0	0	0.669299	0	0	0.667665	0	0	0	0	0	1.49416	0	0	0	1.19849	0.654894	0	0.295253	0.538836	0	0.538836	0	2.27769	1.31325	0.742696	0.152248	0.63812	1.0072	2.00144	1.44837	0	0	0.924328
0	0	0	0	0	0.890002	1.33327	0	0	0	0	0	0.61658	0	0	0	0	0	0	0	0	0	0	0	0	0	0	0	0	0	0	0	0	0	0	0	0	0	0	0.310289	0	0	0	0	0.591272	0	0	0	0	0
0	0.583423	0.306612	0.445303	1.12697	0.306612	0	0.162855	0	0	0.882526	0.947404	0.163756	0	0.164658	0	0.920446	0.161436	0	0.455755	0	0	1.30743	0	0	0	0	0	0	0	0.166972	0.900567	0	1.35219	0	0	0.562084	0.777872	0.308244	0.965618	0.97181	0.959473	0.664665	1.46258	0.959473	1.03773	3.36961	0	0	1.40762
0	0.11286	0	0	0	0.207518	0	0	0.105396	0.111873	0	0.105396	0.108999	0	0	0	0	0	0	0.112193	0	0	0	0.301002	0	0	0	0	0	0.204141	0.111218	0.112193	0	0	0	0	0.108076	0	0.208642	0.108076	0.108999	0	0	0.106268	0.206893	0	0.307429	0.106268	1.34369	0.107166
1.7812	0.919288	0	0.195976	0	0.284809	0.74238	0	0.149421	0	0.504173	1.30637	0	0	0	0.125568	0	0	0	0.645064	0	0	0.327254	0.101313	0	0	0	0	0	0	0.408574	0.428207	0	0.195976	0.284809	0	0.263108	0	0	0.348018	1.31694	0	0	0	0.172886	0.149421	1.25232	0	0.447577	0
0	0	0	0	0.275007	0.275007	0.279412	0	0.269991	0	0	0.388024	0	0	0	0	0	0	0	0	0	0.1503	0	0	0	0	0	0	0	0	0.28404	0.1503	0.146916	0	0	0	0	0	0	0	0.146003	0	0	0	0	0.603027	0.403268	0	0	0
0	1.37799	0	0	0	0	0	0	1.43897	0.589731	0	0	0	0	0	0	0	0	1.73485	0.448582	0	1.53985	0	0	0	0	0	0	0	0	0	0	0	0	0	0	0	0	0	0	0.258671	0	0	0	1.88485	0	1.12317	0	3.25222	0
0	0	0.297602	0.302407	0.938474	0	0.765195	0	0.292193	0.30906	0.950692	0	0	0	0	0	0	0	0	0	0	0.309875	0.28629	0	0	0	0	0	0	0	0	0	0.303225	0	0	0	0	0	0	0	0	0	0	0.294547	0	0	0	0	0	0
0.365916	0	0	0	1.50029	0.543298	1.88714	1.76511	0	0	0.128399	0.923111	0	1.01721	0	0	0	0.126246	0.655901	0	0	0	0.838831	0.936968	0	0	0	0	0.702569	0.344374	0	0.3639	0	0	1.87774	0	0	0.717123	0	1.19409	0.245617	0	0.124857	0	1.00216	0	2.7666	0	0	1.3505
0	0.20711	0	0	0	0	0.231027	0	0	0	0.158053	0.300488	0.254554	0.18279	0.676446	0	0.641181	0	0	0.132884	0	0	0	0	0	0	0.510484	0	0	0.809474	0	0	0	0	0	0	0	0	0	0	0	0	0	0	0	0.18279	0.871654	0	3.22581	0.20711
1.07998	0.598746	0.217851	0.871292	0.859811	0.923187	0.871292	0.990156	0.484705	0.594262	0.582652	1.62106	0.49917	0.413269	1.16864	0.744592	0.54666	0.406972	0.11832	0.74992	0.424277	0.511974	0.392098	0.793521	0.11494	0	0.225769	0.317999	0.213752	0.566084	0.225152	0.595695	0.222063	0.410124	0.113967	0.654161	0.495491	0.654161	0.409038	0.576957	0.658828	0	0.215492	0.488206	1.3471	0.786513	1.66403	0.3122	0.790021	1.29983
0	0	0	0	0	0	0	0	0	0	0	0	0	0	0	0.199248	0.489646	0	0	0	0	0	0	0	0	0	0	0.194339	0	0	0	0	0.196481	0	0.365581	0	0.364684	0	0	0	0	0	0	0.190678	0.192194	0	0	0	0	0.192194
0	0	0	0	1.19679	2.084	0.149529	0.218857	0.196116	0.877553	0.327477	1.13834	0.149529	0	1.07743	0	0	0.522889	0	0.218857	0	0.196116	0.101388	0.149529	0.306397	0	0	0.504496	1.94088	0	1.03961	1.08982	0	0.285005	0.327477	0	0.974283	0	1.63754	1.08982	0.678649	0	0	0.218857	0.149529	1.01383	1.98798	0	0.789144	0.241245
0	0	0	0	0.309758	0	0	0	0	0	0	0	0	0	0	0	0	0	0	0	0	0	0	0	0	0	0	0	0	0	0	0	0	0	0	0	0	0	0	0	0	0	0	0	0	0	0	0	0	0.876487
0	0.670806	0	0	1.41312	0.670806	1.14543	0.25981	0.225438	0.670806	0.508764	0.537066	1.03068	0.25981	1.21715	0.190227	0.816472	0.32619	0.25981	0.696128	0	0.225438	0.537066	0.927546	0	1.03068	0	0.793193	0	1.14543	0.358269	1.78761	0.645032	1.01063	0	0	0.839382	0	0	0.293382	0.696128	0	0.293382	0.645032	0.154136	1.58563	1.93315	0.32619	1.06995	0.508764
1.15445	0	0	0.56003	0.764686	1.26183	0.775177	0.956205	0.296663	0	0.775177	0.752749	0.306146	0	0.307778	0.311968	0	0	0	0	0.31545	0	0	0.302173	0	0.306962	0	0	0	0.297485	0.311968	0	0	0.555914	0.555914	0	0.30381	0	0	0	0.558659	0	0	0.29901	0	0	0	0	0	0.301354
0	0.355355	0	2.9296	0.845028	1.29866	2.79556	1.22589	0.83212	1.80323	1.39012	0.475292	0.854395	0.856308	3.00809	1.24793	2.17057	0	0.354339	0	0.875937	0	2.72137	1.86948	0	0	0	0	0	0	0.867976	0.637007	0	0.487075	1.14078	0	0.617298	1.22342	1.37962	1.64893	1.23082	0	0	0.939828	1.29631	3.19109	2.59168	0.478713	0	0.338795
0.199052	0	0	0	0	0.78122	1.04036	0	0	0	0.397279	0	0	0	0.487035	0	0	0.487035	0	0	0	0	0	0	0	0	0	0	0	0	0	0.199052	0	0	0.651352	0	0	0	0	0	0	0	0	0	0	0.172243	0.172243	0	0.397279	0
0	1.37473	0	0.770677	0	0.240062	1.43393	0	0.406949	0.800976	0	0.642688	0.538647	0.426515	1.38476	0	0	0.304928	0	0	0.325917	0	1.08575	1.146	0	0	0	0	0	0.240062	0	0.625861	0	0.283628	0	0	0	0	0.87405	0.148773	0.445819	0	0.283628	0	0.148773	1.72214	2.02135	0.929957	0	0.240062
0	0	0	0	0.66967	0.215495	0.147179	0.215495	0	0.66967	0	0.181741	0.873706	0	0	0.0754654	0.373347	0	0.312263	0	0	0.515619	0	0.0754654	0	0	0	0.147179	0	0.71757	0	0.215495	0	0	0.215495	0	0	0	0.248478	0	0	0	0	0	0	0	0.373347	0	4.01289	0
0	0	0	2.40212	0	0	0	0	0	0	0	0	0	0	0	0	0	0	0	0.163227	0	0	0	0	0	0	0	0	0	0	0	0	0	0	0	0	0	0	0	0	0	0	0	2.23271	0	0	0	0	0	0
0	0	0	0	0	0	0	0	0	0	0	0	0	0	0	0	0	0	0	0	2.2176	0	0	0	0	0	0	0	0	0	0	0	0	0	0	0	0	0	0	0	0	0	0	0	0	1.77994	1.45347	0	2.00908	0
0.532865	0	1.18523	1.26604	0.277747	1.25096	0.623211	0.892818	0.953377	1.07519	0.812621	0.14274	1.12763	0	0.624709	0.632361	0	0	0.531469	0	0	0.289244	1.64893	1.86948	0.148088	0	0.63385	0.973721	0	0.701327	0.286881	0	0.900722	0.5144	0.892818	0	0.513086	0.513086	0.617204	1.49313	0.516923	0.277033	0	1.10702	2.02503	1.93847	2.63645	0	0.144699	1.18269
0	0	0	0	0.18916	0	0	0	0	0	0	0	0	0	0	0	0	0	0.912267	0	0	0	0.741057	0.506297	0	0	0	0	0	0	0	0	0	1.18396	0	0	0	0.358284	0.508834	0	0	0	0	0	0.505078	0	0.364012	0	0	0
0	0	0	0	0	0	1.21473	4.038	0	2.41374	1.09238	1.87402	0	0	0	0	0	1.2932	0	0	0	0	0.993293	0	0	0	0	0	0	0	0	0	4.81509	0	1.27924	0	0	0	1.91971	0	0	0	0	0	0	0	0	0	1.84115	0
0	0.110443	0.462681	0.106965	0.2949	0	0.106965	0.204892	0	0	0	0.289598	0.106657	0	0	0	0	0	0	0.560128	0.307895	0	0	0	0	0	0	0	0	0	0.108826	0	0	0.29725	0.106053	0	0	0	0.105759	0.105759	0.386149	0	0	0	0.10486	0.291839	0.389236	0.201006	0.20201	0.680864
0.393306	0.393306	0.290896	0.540722	1.18015	0.97673	0.463518	0.678883	0.595313	0.696884	0.683741	0.907352	0.811964	2.03808	0.685357	0.388024	0.433814	0.674189	0.629193	0.553066	0.209391	0.302875	0.440102	1.13159	0.105383	0.20364	0.207643	0.201885	0.10161	0.525167	0.107233	0.698574	0.382944	0.293135	0.104498	0.458907	0.925088	1.1846	0.104202	0.867027	0.539432	0	0.372284	1.02148	0.801076	0.527671	2.3115	0.733268	1.90265	1.12961
0	0	0	0	0	1.32416	1.22113	0	0	0	0	0	0	0	0.167702	0	0	0	0	0	0	0	0	0	0	0	0	1.07684	0	0	0	0	0	0	0	0	0.167702	0	0.529836	1.30988	0.135685	0.135685	0	0	0	0.135685	0.554263	0	1.12656	0.135685
0.152638	0.63951	0.145351	0.404576	1.43082	0.145351	0.89786	0.27965	0	0.413161	0.517628	0.501414	0.147437	0.517628	1.05797	0.286526	0	0.27739	0.289716	1.07656	0.415326	0.529571	0.491904	0.145351	0.281906	0.147828	0.732226	0.513794	0.391438	0.502636	0.631617	0.529571	0.518938	0.27965	0.513794	0	0.278936	0.713608	0.278936	0.713608	1.05381	0	0.143785	0.143785	1.24732	1.03422	1.80612	0.143785	1.5864	1.82253
0	0.78157	0	0.430606	0	1.01792	0	1.4452	0	0	1.03069	0	0	0.430606	1.03281	0.437334	0	0	0	0	0	0	0	0	0.761711	0	0	0	0.416624	0	0	1.94785	0	0	0	0	0	0	0	0.426211	0	0	0	0	0.422986	0	0.432746	0.419755	0	0.422986
0	1.33112	0	0	0.135216	0	3.2595	0	2.17287	0	0	0.7907	0.802359	0	0.945928	0	0	0	0	0	0.590075	0	0.629879	0.562915	1.282	0	0	0	0	0	0	2.19957	0	0	0.153539	0	1.14219	0	0.507012	0.987376	0	0	0	0.292297	0	1.84672	2.44988	0	1.47647	0
0	0	0	0	0	0.763565	0.780898	0	0	0	0	0.29363	0	0	2.45243	0	0.474961	0	0	0	0	0.244498	0.29363	0	0	0	0	0.453502	0	0.496105	0.193633	0.69207	0.193633	1.24783	0	0	0.557739	0	0	0	0	0	0	0	0	0.798026	0.364326	0	0	0
0	0	0.799758	1.38369	1.60578	0.570811	1.93942	0.545783	0.921498	0	1.68815	0.173416	1.06932	0	0.298549	0	1.17102	0.921498	0.570811	0.570811	1.32606	0	0	0.494387	0	0	0.799758	1.41166	0	0.734806	0	0.595411	1.74423	0	0	0	0.441093	0.545783	0.901908	0.467986	1.12107	0	0.268268	0	1.21931	0.921498	2.41756	0.520314	0.441093	0.237339
0	0	0	0	0.64982	0.549529	0.485827	0	0	0	0	2.04959	0	0	0	0	0	0	0	0	0	0	0	0	0	0	0	0	0	0	0	0	0	0	0	0	0	0	0	0	0	0	0	0	0	0	0.396265	0	0	0
0	0.300651	0.15069	1.88362	0.287118	0.15069	2.00935	1.07793	1.38902	0.298189	1.00648	1.26484	0	1.69688	0.419323	1.09828	0	0.9115	0.759667	0.157302	0.547943	1.10568	0.276199	0.41186	0.153287	0	0.543793	0.999928	0.147828	0.721941	0.424707	2.62807	0	1.95903	0.830012	0.413919	0.413919	0.529171	0.915483	0.997762	0.83374	0.991463	0	1.56511	1.21288	2.36065	1.54449	0	0.523963	2.06488
0	0.151339	0.275245	0.27965	0.144177	0	0.401521	0	0.141433	0	0.146655	0.27023	0.400429	0	0.515107	0	0.37529	0	0	0	0.15082	0	0.264717	0.275245	0	0.146655	0.14952	0.145351	0.141433	0.141825	0.284277	0	0.515107	0.145351	0.39835	0.612117	0.397365	0	0.276675	0.276675	0.278936	0	0	0	0.394295	0.142609	4.05311	0	2.73162	0.27453
0	0	0	0	0.5144	2.09896	0.787934	0.782576	0.356031	0.375957	1.20664	0.641269	0	0	0	0.529971	0	0.777283	0.201383	0	1.13619	0	0.864572	0.362442	0	0	0	0	1.34426	0.642748	0.67075	1.0321	0.906583	0	0.782576	0	0.364236	1.36737	0.896621	1.36737	1.59884	1.18967	0.190425	0.991318	0.775598	0	2.3488	0	1.27501	2.51046
0	0	0	0	0	0	0	0	0	0	0	0	0	0	0	0	0	0	0	0	0	0	0	0	0	0	0	0	0	0	0	0	0	0	0	0	0	0	0	0	0	0	0	0	0	0	2.87483	0	0	0
0	0	0.356539	0.742301	0.275321	1.39289	0	2.40691	0.291934	0	0.934433	1.72809	0	0	0.2243	0	0.77812	0	0	0.548514	0	0	1.63349	0.324598	0	0	0	0	0	0	0.77812	2.06901	0	0	0	0	0	0.418374	0	0.189256	0	0	0	0	0	0	1.20391	1.30559	0.75434	0
0.425053	0	0.16469	0	0.803811	0.425053	0.488602	0.288886	0.138514	0.976292	0.312492	0.111855	0.358575	0	0.91593	0.111855	0	0.190399	0	0.358575	0	0.138514	0.335717	0	0	0.190399	0	0	0	0.288886	0	1.10352	0.381077	0	0.288886	0.111855	0	0	0.425053	0	0.288886	0	0	0	0.190399	0	0.961437	0	0.312492	0
0	2.59863	0	0	4.30146	0	0	0	3.86941	0	0	0	0	4.38125	0	0	0	0	0	0	0	0	0	0	0	0	0	0	0	0	0	0	3.99274	5.36556	4.95683	0	0	2.2029	0	0	3.82468	0	0	0	0	0	0	0	0	0
0	0.265969	0	0.87363	0	0	0	0	0	0	0	0.558138	0.855809	0.265969	0	0.210957	0	0	0	0.344743	0	0	0	0.344743	0	0	0	0.31896	0	0.265969	0	1.04068	0	0	0.265969	0	0	0	0	0.31896	0.704716	0	0	0	0.31896	0	0.837765	0	0	0
0.293606	0.928276	0.619554	0.408821	1.96199	0.280481	1.81188	1.44996	1.53207	0.834226	1.06488	1.63366	0.626953	0.628447	0.285698	0.737254	0.854953	0.893906	0.744333	0.742524	1.08746	0.41846	1.15898	0.716947	0.408821	0	0	0	0.144177	0.797428	0.415218	1.08542	0.728661	0.518938	0.148218	0.517628	0.720191	0.622462	1.38902	0	0.521553	1.87735	0.510152	0.800993	1.87735	1.11503	2.48877	0	0	1.60027
0	0	0.212134	0.718	0	0.212134	0.569199	0.213876	0.55159	0.220578	0.215616	0.828794	0	0	0	0	0	0.963844	0.221815	0	0	0	0.20389	0.708143	0	0	0.219958	0	0	0	0.219339	0	0.404249	0.712992	0.847275	0.563646	0	0.563646	0.399116	0.399116	0	0	0	0	0.961771	0.701682	0.980537	0.55562	0.211012	0.211635
0	0	1.6339	1.18297	0.984669	0	1.24766	1.99213	0.772401	1.23496	1.01472	2.12205	1.56448	1.70934	1.16967	1.3455	1.2092	1.45914	0.969404	0.807161	0	0	0.544178	1.85765	0	0	0.624332	0	0	0.662798	2.06574	0.480998	0	1.28513	1.70934	0	0.604707	0	2.08712	0.437287	1.47003	0	0	2.06574	0.564638	0.437287	2.10818	0	2.11513	1.69085
0	0	0	0	0.692014	0	0.985719	0	0.296283	0	0.608191	0	0	0	0	0.809269	0	0	0	0	0	0	0	0.399628	0	0	0	0	0	0	0	0.846327	0	0	0	0.44865	0.184961	0	0	0.34888	0	0.608191	0	0	0.751832	1.11282	1.28466	0.44865	0.650711	0
0	0	1.32942	0	6.20594	0	2.54397	1.30113	3.66831	0	1.84269	3.66276	0	0	0	0	0	3.78017	0	3.51044	0	0	0	0.525331	0	0	0	0	0	0	0	0.909603	0	0	0	0	0	0	0	0	0	0	0	0	0	0	0	0	0	0
0	0.334568	0.319734	0.116578	0.658828	0.11462	0.813443	0.222557	0.856229	0.33182	0.506703	0	0.588325	0.224411	0.419647	0	0.766553	0	0	0	0	0	0.109989	0.220825	0	0	0	0	0.216734	0.572987	0	0.518334	0.591201	0	0	0.221939	0.661932	0	0.584	0.735869	0.223793	0.579856	0	0.11334	0.220206	0.218471	0.225645	0.316377	0	0.730836
0	0	0	1.42508	2.54187	0.492411	0.579146	1.1318	1.51583	0	0.368005	2.5274	1.88841	0	2.93621	0	0.492411	0	1.15081	0.811861	0	0.462301	0.713034	1.53041	0	0	0	0	0	1.18808	0	1.64207	2.3331	2.22965	1.60121	0	0	0.634201	2.05907	0.301534	0.881778	0	0	0	1.31144	1.09303	3.26315	0	0	0
0	0	0	0.261547	0.291142	0	0.581986	0	0.55784	0.482876	0.136692	0	0	0	0	0	0	0	0	0.291142	0	0	0	0.231332	0	0	0	0	0	0	0	0.168934	0	0	0	0	0.902722	0	0	0.291142	0.6291	0	0	0	0.674723	0.320143	0.456997	0	0.376452	0.652092
0	0.605779	1.42546	1.20914	0.994073	1.25641	1.77526	0.926379	0.748805	2.38929	1.07724	2.03914	0	0	0.49057	1.28629	0	0	0.699729	0.390778	0.501923	0.787432	0	1.99095	0	0	1.16157	0.378734	0.369159	0.908659	0	1.02645	0	1.07108	0	0	0.137189	1.13553	0.262433	1.06833	1.00432	0	0.258338	0.667393	1.12895	1.3051	2.69688	0	0	0.840846
0.32435	0	0	0.314755	1.13619	0	0.449746	0	0	0.169797	0.890252	1.04054	0.165558	0	0	0	0	0	0	0	0	0.460271	0.298072	0.163241	0.449746	0	0.457857	0	0	0	0	0.908352	0	0.446256	0	0.164143	0	0	0	0	0	0	0	0	0.441802	0	0	0	0.162339	1.05311
0	0.261832	0.130391	1.3989	1.75061	0.558659	1.28924	0.251931	0.455018	0.373843	1.10769	1.84599	0.898324	0.823912	1.04404	0.667302	0.699463	0.648465	0.26111	0.480886	0.375846	0.260387	0.9307	0.733007	0	0.132603	0.258941	0.131484	0.354001	0.550704	0.477263	0.260387	0.367036	0.738033	0.894372	0.465295	0.561399	0.251325	0.465295	0.6515	0.46874	0.249263	0.24732	0.553361	1.38018	1.69777	2.39534	0.356707	0.956354	2.62924
0	0.456726	0.361538	0	0.803101	0.709565	0.38593	0.31148	0	0.784873	0	0.259623	0.205832	0	0.232978	0.259623	0	0.232978	0	0.567507	0	0	0	0.502064	0.433511	0.567507	0	0	0	0	0	0.336726	0.433511	0.567507	0.31148	0	0.38593	0	0.479573	0.0918309	0.609542	0	0	0	0.205832	0	1.21066	0	0.873795	0
0.720016	0.570851	1.15704	1.17121	1.42868	1.9138	1.52507	1.35106	1.23634	0.972325	1.35896	2.3417	1.06488	0.392867	0.703012	0.711407	0.195222	0.206393	0	0.851279	0.718263	0.974456	1.21785	0.547252	0.392867	0.392867	1.1884	0.551295	0.380064	0.682214	0.399116	1.46937	0.393965	0.696528	0.389897	0.388906	1.73118	1.73118	1.05866	1.79701	0.83212	0	0.382944	0.935158	1.96828	1.49774	2.70288	0.685267	1.57918	1.78785
0	0	0	0	0	0.213129	0	0	0	0	0	0.553852	0.719052	0	0.57289	0	0	0.213129	0.738033	0.222186	0	0.736215	0	0.213129	0.571434	0	0.732747	0.567253	0	1.26784	0	0	0.405992	1.28983	0	0	0	0	0	0	0.719052	0	0	0	1.07793	0	1.48182	0.210763	0	1.27977
0	0	0	0	0	4.98973	0	1.86781	0	0	2.2028	0	0	0	0	0	0	0	0	3.29758	0	0	0	0	0	0	0	3.17313	0	2.35003	0	3.52713	0	0	0	0	0	0	0	0	0	0	0	0	0	0	0	0	0	2.89339
0	0.786429	0.156785	0.1595	0	0.42707	0.952259	0.549226	0.153805	0.163112	0.1595	0	0.302173	0	0.30381	0.308011	0	0.42707	0.311387	0	0	0.163628	0.411426	0.156785	0.1595	0	0	0	0	0	0.440314	0	0.434668	0.300651	0	0	0	0.299831	0.157691	0.429214	0.302173	0	0.422771	0.295135	0	0.295135	1.40381	0.155102	0	0
0	0	0	0.228849	0.744678	0	0	0	0	0	0	0	0	0	0	0.232661	0.398679	0	0	0	0	0	0	0.225152	0	0	0	0	0	0	0.433066	0.234624	0.229465	0	0	0	0	0.226385	0	0	0	0	0	0	0.224534	0.222805	3.7866	0	0.417812	0.743041
0.1955	0.999801	0	0.488633	0	1.2935	1.56124	0	0.600257	0.274553	0	0.915981	0.964473	0	1.35844	0	0.505118	0	0	0	0	0	0.154288	0.133231	0	0	0	0	0.630625	0.367642	0	0	0.488633	0	0.367642	0	0.660367	0	0.82699	0.111863	0	0	0	0	0	0	0.964473	0	2.26466	0
0.223021	0	0	1.04179	0.762615	1.0992	2.3414	2.3414	0.664585	0	0.689724	3.18713	1.61439	0	0.714432	2.09082	1.99323	2.7407	1.54721	1.47674	0	0.188164	2.45572	0.738725	1.85562	0	0	2.11886	1.76391	0.223021	1.88856	0.876468	0	0.689724	0.98199	0	1.72796	0	0.664585	2.60193	3.06276	0	0	0.961494	1.34053	1.76391	4.33808	0	0.445952	2.09082
0	0	0.717298	0	1.87696	0.659641	1.11062	0.254872	0	0	0	0.79968	0	0	2.11007	0	0	0	0.254872	0	0	0	0	0	0.330719	0	0	0	0	0	0	0.659641	0	0	0	0	0.536918	0	0	0.133057	1.34814	0	0	0	0	0	2.96854	0.568592	0	0
0.66175	0.66175	0.186881	1.93168	2.8801	2.47612	2.9813	0.188401	1.39287	1.37072	2.66653	3.05641	2.72552	1.18078	2.3083	2.28363	2.04544	0	2.76596	1.66403	0	0	1.81435	2.1107	0.989357	0.508226	1.52055	0.639788	1.05936	1.78492	1.36513	1.10903	0	0.87743	1.56218	2.07005	1.97122	1.55925	1.4163	1.86513	2.17249	0.869792	0.751464	2.46231	2.43643	2.75296	3.28969	0.751464	1.61447	4.1102
0	0	0	0	0	0	0	0	0	0	0	0	0	0	0	0	0	0	0	3.56743	0	0	0	0	0	0	0	0	3.65225	0	0	0	0	0	0	0	0	0	0	0	0	0	0	0	0	0	0	0	0	0
0	0	0	0	0	0.559342	0	0	0	0.723511	0	2.13881	0	0	0	1.10728	0	0.697415	0	0	0	0	0	2.08949	0	0	0	0	0	3.28273	0	2.86884	0	0	0	0	0.894057	1.51843	0	0	0	0	0	0.559342	0	0	1.23976	0	0	0
0	0	0	0.568129	0	0.250598	0.132932	0.131813	0	0	0	0	0	0	0.133314	0.25882	0.342669	0.13072	0	0.260989	0.136821	0.136415	0	0	0	0	0	0.131813	0.128214	0	0.668664	0	0	0	0	0	0.363115	0	0	0	0.253989	0	0	0	0.558562	0.643856	0.978928	0.954122	0	0.130351
0.69073	0.206018	0.196481	1.12961	0.663299	0.523863	0.672742	1.30568	0.362891	0.204266	1.02857	1.1003	0.199248	0.199751	0.921284	0.203138	0.350497	0.196481	0.939904	0.543793	0.205518	0.204892	0.355693	0.523863	0.199751	0.199751	0.382169	0.667938	0.652601	0.654161	0	1.57725	0.200379	0.198117	0.667938	1.38681	0.526369	1.46519	0.91127	0.794021	1.54844	0.368489	1.0072	0.365693	1.53157	0.365693	1.62854	1.72596	0	1.91227
0	0	0	0	0.270159	0	0.694053	0.330473	0.300631	0.444027	0	0.866918	0	0.330473	0.416465	0	0	0	0	0	1.05741	0	0	1.25707	0	0	0.444027	0	0	0	0	0	0	0	0.599177	0	0	0	0.694053	0.388367	0	0	0	0.330473	0	0	1.97624	0	0	0
0	0.651408	0	0	1.39342	0	0	0	0	0	0.452068	0	1.07108	0	0	0	0	0.445303	0	0	0	0	0	0.239765	0	0	0	0	0	0	0	0	0	0	0	0.788602	0	0.628167	0	0	0.794021	0	0.440846	0.440846	1.05797	0.440846	3.76447	0	0.622181	0.927062
0	0	0	0.340434	0.873168	0.998568	1.41325	0.467356	0.242413	0	0.201261	0.201261	0	0	0.833319	0	0.242413	0.340434	0	0	0.646663	0.449893	0.201261	0	0.860007	0	0	0.321356	0.321356	0.860007	0	1.49214	0.340434	0.321356	0.262557	0.201261	0.764356	0.340434	1.04583	0.1589	0.860007	0	0.302021	0.262557	0	0.242413	1.61474	0.321356	0	0
0.211635	1.36737	0.378955	0.939001	1.23389	0.92691	0.618239	1.14535	0	0.20989	0.297837	1.614	0.993276	0.384823	0.619742	1.26364	0.190931	0.104471	0	0.836167	0.109387	2.7845	0.100238	0	1.29396	0	0.108437	0.203514	0.102457	0.453122	0.765874	0.556993	0	0.105356	0	0.539233	0.203013	0.6124	0.872553	0.872553	0	0	0.603692	0.603692	0.866868	0.918997	5.10308	0.103303	1.0321	0.104176
0	0	0.13155	0.369048	0.818687	0.252052	0.133787	0.25411	0	0	0.571337	0	0.255561	0	0	0	0.124288	0.13155	0.263395	0	0	0	0	0	0.133787	0	0	0	0	0.129389	0.136113	0	0.25689	0.567156	0	0	0.132287	0.565792	0.132287	0.656451	0	0	0.249385	0.249385	0.362442	0	0.665848	0	0.361544	0.465504
0	0.148999	0	0	0.389897	0.499476	0.39594	0	0	0.404358	0.275603	0.383055	0	0	0.14483	0	0	0	0.148609	0	0.148609	0	0.375512	0	0.144438	0	0.147307	0	0.139339	0.266996	0.146916	0	1.1117	0	0	0	0.27274	0.27274	1.1003	0	0.144046	0.270469	0.140386	0.385928	0.141564	0.140386	0.277152	0	0.387914	0.270469
0	0.922046	0.802483	0.518837	1.73942	1.43349	1.33056	1.19346	1.16993	0.828469	0.518837	2.81599	0.897628	0.623867	0.901572	1.34596	0	0.278104	0.639232	0.737254	0	0.637657	2.0197	0.968423	1.55925	0.623867	0.6345	0.893673	1.35783	1.30042	0.824646	0.830336	0	0.974676	0.280362	0.146525	0.27965	1.25701	1.25701	0.513693	0.897628	0.966357	0.609188	0.506196	0.27739	1.36513	2.3297	0.144177	0.612022	3.48285
0	0.434455	0.289952	0.154842	0.415759	0	0.748289	0	0	0.158466	0.294665	0.408494	0	0	0	0.157561	0.143916	0	0	0	0	0	0	0.289952	0.154842	0	0	0.153546	0.149389	0.14978	0.157561	0.158854	0.540622	0	0	0	0.153157	0	0	0.533962	0	0.151859	0	0.526269	0.829444	0.286999	0.296311	0.15056	0	0
0	0	0	0	0.327342	0.172999	0.332622	0.174406	0.584289	0.339821	0.332622	0.69964	1.19724	0	0.176323	0	0	0	0.180912	0	0	0	0.166073	0	0.473943	0	0.613154	0.470407	0	0	0	0.340733	0.176323	0	0.598365	0	0.822689	0.822689	1.41468	0	0.4728	0.172488	0.324004	0.324004	0.709291	0.462262	1.35896	0	0	0.817214
0	0.18574	0	0	0.177089	0.477056	0	0	0.173767	0.347552	0.180021	0.8222	0	0	0	0.183201	0	0	0.185232	0	0.630499	0	0.322274	0	0	0	0	0	0.173767	0.174279	0	0.184725	0.18053	0	0	0	0	0	0	0.178109	0	0	0	0.47228	0.723515	0.47228	0.341986	0.175173	0.33308	0.333996
0	0.516309	0.153481	0	0	1.32	1.34146	0	0	0	0.201215	0.104113	0.177545	0	0.177545	0	0.129008	0	0.710245	0.177545	0	0.129008	0.224503	0.201215	0.201215	1.23082	0	0	0.177545	0	0	0.292192	0	0.607704	0	0	0.589882	0.201215	0.224503	0	0.625308	0	0	0.26998	0.0787805	0	0.676868	0.356847	0.153481	0.153481
1.09694	1.35952	1.05866	1.61636	1.89025	1.59932	2.19566	0.863225	2.80074	0	1.33056	1.29807	0.185613	0.498966	0.186627	0.506602	0.594644	0	0.191563	0	0	0	0.17594	1.53356	0.498966	0	0	0.750692	0.179638	0.484396	0	1.27202	0	0.495286	0.863225	0.62714	0.494057	0.748976	1.15381	0.86132	0.754203	0	0	0	2.55041	1.38128	1.25459	0.618333	0.182057	3.18523
0	0	0	0.650213	0	0	1.27739	0	0.185359	0.369159	0.997473	0.349479	0	0	0.777283	0	0.943059	0.355806	0	0.370164	0.197488	0.370164	0.342555	0	0.361432	0	0.788185	0.358621	0.630685	0.185867	0.367259	0	0	0	0.358621	0	0	0.508023	0.189919	0	0.360533	0	0	0.976584	0.63951	0.352194	0.515612	0.352194	0	0.354903
0	0	0	0	0	0	0	0	0	0	0	0	0	0	0	0	0	0	0	0	0	0	0	0	1.25942	0	0.396598	0	0	0	0	0	0	0.386259	0	0.205518	0	0	0	0	0	0	0	0	0	0	0	0	0	0.203765
0.620819	0.817058	0.181977	1.43449	1.21535	1.20136	1.8566	0.465614	0.779888	0.779888	1.17296	1.21535	2.09468	0.181977	2.28578	0.488835	0.465614	1.1293	0	1.00596	2.10222	0	0.599643	0.534185	0	0.210193	0.237869	1.06895	0.210193	0.620819	0.620819	1.9682	0	1.18723	0.465614	0.265023	1.57131	0.599643	1.83863	1.02197	1.29655	0.181977	0	0.702545	0.317846	0.556336	2.26575	0	0.181976	0.343549
0.758388	0.428464	0	0	0	0.410015	0.416299	0.996172	0.402831	0.228111	0.223175	0.402831	0.222557	0	0.223793	0.226878	0.207643	0.578214	0	0.426211	0.896698	0	0.837701	0.578214	0	0.223175	0	0	0.215368	0	0.226878	0.754802	1.32769	0.413161	0.22132	0.220701	0.412077	0.412077	0.220701	0.220701	0.222557	0	0	0.857742	0.72718	0.572696	1.0072	0	0.218347	1.48646
0	0.256407	0.127528	0.0663028	0.592923	0.244644	0.358621	0.30229	0.125082	0	0.129705	0.183836	0.189919	0	0.130074	0.131945	0.120471	0.0651725	0	0.195348	0.0682856	0.133103	0.179893	0	0.0663028	0	0	0.188907	0	0.0640827	0.0674873	0.254957	0.811307	0.12861	0	0	0.0655447	1.17313	0.0655447	0.0655447	0.303927	0.127171	0	0.0644414	0.403268	0.0644414	1.4844	0	1.43296	0
0.899586	1.50289	0.24546	0.294767	1.58446	1.82162	1.48176	0.22016	1.2514	0.294767	1.2514	1.96558	0.88356	1.10705	2.47361	1.30051	0.579748	0.518802	0.867354	0.294767	2.02523	0.388595	0.730707	0.433316	0.539405	1.03633	0	0.270324	0	1.348	0.946621	1.23886	0.931113	0	0.730707	0	0.961965	0.730707	1.26384	0.599505	1.6139	0.22016	0	0.411129	0.497901	0.22016	2.64501	0.88356	1.96558	0
0.42864	0.230181	0.449096	1.01341	1.69989	0.674305	1.49872	0.656823	1.06733	0.299412	1.44881	1.62994	1.49872	0.508779	1.35436	0.42864	1.31032	0.528137	0.106859	0.822779	0.79108	0.206346	0.957389	0.98567	0.547238	0.15746	0.15746	0.132381	0.708645	1.09356	0.869059	1.36517	0.42864	0.508779	0.32177	0.253629	0.742186	0.299412	0.838371	0.691577	0.971599	0.42864	0.253629	0.32177	0.206346	0.206346	2.24145	0.621212	1.31032	0.528137
0.272262	0.142479	0	0.264116	0.135798	0	0.380064	0.136939	0.133195	0.598842	0.264116	0.133195	0.379066	0	0.138552	0	0.128293	0	0	0.141694	0	0	0	0.671022	0	0	0	0	0.255078	0.133564	0.140517	0.141694	0.264837	0	0	0	0.482435	0.136559	0.136559	0	0	0	0	0	0.259182	0.475292	1.07861	0	0.258579	0.135417
0.503756	0.876487	1.13225	0.743127	1.72988	1.40871	1.10165	0.738033	0.474358	1.16479	0.418892	1.39067	1.26963	0.489851	0.685447	0.269991	0.169668	0	0.502534	0.925999	0.502534	0.272262	0.816559	0.73292	0.182438	0	0.813032	0.415651	0.474358	0.4755	0.185486	0.816804	0.623586	0.341644	0.415651	0.551984	0.736302	0.616075	0.485015	1.13685	0.905659	0.260628	0.335483	0.60739	1.66812	0.726308	1.86552	0	0.337197	2.0597
0	0.799253	0.264236	0.268554	0.138159	0.851199	0	0	0.259423	0	0.86259	0.915636	0.594453	0.595886	0.387142	0	0.130536	0.138159	0	0	0.507617	0	0.46999	0.487486	3.57773	0	0.393306	0	0.135522	0.3744	0	0	0.597412	0.491083	0	0.265677	0.590147	0.933422	0.590147	0.382169	0.777283	0	0	0.261471	1.85	0.761626	1.61259	0.261471	0	0.849279
0.439464	0.650489	0.345623	1.11836	1.31557	1.46467	0.756084	1.39999	1.21847	0.358734	0.974162	1.94561	1.51349	1.07176	1.51904	0.766722	0.654436	0.686344	0.191563	0.941257	0.889084	0.510658	1.68032	1.10501	0.0961134	0.271067	0.434882	1.1564	0.413269	0.998412	0.433707	1.35445	0.500394	1.28333	0.348346	0.347439	0.806448	0.562279	0.562279	0.627327	0.811964	0.908736	0.416299	1.41846	2.15121	1.87814	2.5656	0.416299	0.556895	1.27322
0.40719	0.148869	0.141825	1.03703	0.600841	0.78509	1.30568	0.502738	0.85599	0.281431	1.10903	0.684819	0.958731	0	0.611078	0.401849	0.572211	0.270947	0.722641	0.720979	0.282973	0.720979	0.375178	0.270947	0.144307	0.144307	0.147176	0.273217	0.139208	1.01078	0.279887	0.720979	0.797677	0.392537	0.143002	0.952557	0.501516	1.02786	0.501516	0.788686	1.36345	0.27023	0.595122	0.49416	1.83794	1.28096	2.20069	0.940505	0.269512	1.02148
1.8623	1.48195	0.256346	1.17192	1.95365	1.30403	2.44072	1.02649	1.783	1.22623	0.830091	1.49306	0.307616	1.27856	1.67977	0.995559	0.898572	0	0.623059	0.915196	0.332583	0.230011	0.496211	0.561029	0	0.561029	0	0	1.62018	1.41339	0.332583	3.36322	1.18569	0.758197	1.05677	0	0.776509	0.582003	1.67977	1.02649	2.06212	0.256346	1.05677	0.428344	0.518142	0.73965	2.57755	0	0.256346	0.473942
0	0.25541	0.151432	0.352395	0.583059	0.849894	0.956583	0.734681	0.115038	0.63539	0.383327	0.609461	1.54056	0.115038	0.320786	0.115038	0.660861	0.609461	0	0.583059	0	0	0.472332	0.472332	0	0	0	0	0.151432	0.151432	0	1.26967	0.500821	0.320786	0.472332	0.288468	0.609461	0	0.472332	0.44327	1.21913	0	0.288468	0.115038	0.44327	0.63539	1.47027	0	0.609461	0
0	0.12268	0	0.34058	1.17936	0.736098	1.37718	0.23574	1.33972	0.484807	0.636655	1.01484	0.899457	0	1.59416	0.0929739	1.99837	0.180317	0	0.950043	0.982808	0.23574	0.6571	0.0929739	0.180317	0.438315	0	0.86472	0.438315	1.04619	0.34058	0.6571	0.71675	0.315076	0.71675	0	0.529847	0.315076	1.48403	0.829126	1.04619	0.573524	0	0.71675	1.33972	0.438315	1.87289	1.07686	0.507503	0
0	0	0	0.870503	0.158725	0.301588	0.306496	0	0	0.683472	0.773996	0.934705	0	0.438293	0.439357	0	0	0	0	0.165558	0	0.685178	1.00144	0	1.47249	0	0.164529	0	1.43776	0.936666	0.567448	0.314058	0.307312	0.554933	0	0	0.303225	0	0	0	0.772224	0.659559	0	0	0.54962	0.156914	2.03386	0	0.15782	1.32596
0.473527	1.49211	1.4452	2.93338	2.95773	3.69377	2.75745	3.3131	2.60075	2.15834	3.32467	3.23925	2.49083	1.46153	3.49825	3.00252	1.73075	1.23511	2.16543	2.4939	2.49748	2.07656	2.68347	2.76214	1.00144	0.908352	2.11303	1.80033	1.49006	2.68773	0.327802	3.43042	1.64893	1.16479	1.5787	1.24001	1.69064	1.3835	2.0769	2.89472	1.99892	2.30071	1.6173	0.980537	4.98003	3.05294	4.1811	0.448901	1.50335	3.60526
0.336055	0.336055	0	0	0	0.997979	0	0.323658	0	0	0.326192	0	0	0	0	0	0	0	0.33514	0	0	0	0.30906	0	0.816559	0	0	0	0.315334	0.575312	0	0	0.327112	0	0	0	0	0	0	0	0	0	0.578118	0.317767	0	0	0	0.317767	0	0
0	0.177982	0	0	0.169668	0.321466	0.592828	0	0.166458	0	0.465818	0.315798	0	0	0.172999	0.175429	0.304745	0	0	0.176961	0.177471	0	0.780394	0	0	0	0.332851	0	0	0.690104	0.331934	0.176961	1.01364	0.171079	0.171079	0.170694	0.323197	0.170694	0.461214	0	0	0	0.454386	0.31823	0.320658	0.167872	0.821139	0	0.456596	0.457752
0	0.338795	0.323774	0.8222	0.461948	0.461948	0.923111	0.816723	0.167743	0	0.713784	0.798756	0.467697	0.328836	0.925088	0	1.04754	0	0.730922	0.609944	0	0.479851	0	0.170951	0.328836	0	0	0	0	0.318693	0	0.839315	0.174279	0.172359	0.172359	0.171847	0.590818	1.59646	0	0.814837	1.41088	0	0.169027	0.582363	1.00216	0.582363	1.48697	0.169027	1.64432	0.322851
0.140497	0.620112	0	0.357589	1.45356	1.26688	1.10481	0.386098	0.140497	0.690379	0.328505	0.520759	1.23589	0	0.88272	0	0.494813	0	0.268517	0.494813	0.386098	0	0	0.205927	0	0	0.386098	0.468393	0.494813	0.140497	0.922191	0.922191	0.779043	0.173583	0.140497	0	1.13871	0	0.173583	0.735392	1.35605	0.140497	0.173583	0	0.106634	0.667335	1.61883	0	0.441479	0
0	1.00284	0.173975	0.513195	3.71274	2.00425	1.43767	2.5948	0.253679	0.939976	1.00284	3.38127	1.49346	0.146397	4.70825	0.227597	0.617307	0.513195	1.07775	0.279297	0	0.146397	0.118282	0.304469	0	0.201035	0	1.04825	2.04962	1.2431	0	2.61002	0.201035	0.173975	1.28164	0.118282	1.48247	0.656936	0.146397	0.637258	0.424133	0.751491	0.173975	0.146397	1.41474	0.787644	5.00261	0	0.87425	1.1209
0	1.68179	1.76935	0	3.19294	2.18781	2.14168	0.263936	1.78143	1.1591	0.600473	2.24129	2.11327	0	0	0	0.895579	0.895579	0.516195	1.30019	0	0	0.22906	0.193321	0	0	0	0.331254	2.73949	0	0	3.62387	0	2.34266	0.917649	0	0	0.363771	0	1.1591	0.297988	0.755558	0	0.516195	0.193321	0.705693	2.70183	0	0.297988	0.960802
0	1.08678	1.66988	1.56094	3.99481	1.35262	2.26356	0.788511	1.90453	1.37118	0.220693	2.34091	0.815861	0	1.63958	0.894934	0	0.261052	0.179173	0	0.515776	0	0.969897	0.482026	0	0	0	0	0	0.447468	0	0.894934	0	0.703202	0.412062	0	1.66988	0	2.81757	1.10906	2.03827	0	0.673607	0.548753	0.220693	0.869055	2.49268	0	2.90294	1.17391
1.23366	1.47642	1.90397	0	1.64854	0	1.64854	1.31542	0.985089	0.736402	2.40325	1.74444	1.48654	0.769935	1.15969	0	0	0.210027	0.304586	1.10818	2.63928	2.01302	1.42472	0.911877	0	0	0.414685	0	0	1.49659	0.210027	3.30645	0	1.68416	1.19714	0.349639	1.41416	0.555943	1.36014	1.6395	2.10785	0.575039	0	0.850509	0.736402	2.90755	2.68833	0.684594	0.83475	0.999296
0	0	0	0.646347	0.637193	0	0	0	0	0.520246	0	1.2394	0.190172	0	0	0	0	0	0	0.521654	0	0.367818	0	0	0	0	0	0	0	0	0	0	0	0.356257	0	0	0.188654	0.355355	0	0.188654	0	0	0	0	0	0	0.360982	0	0	0.352646
0	0	0	0.192825	1.08678	0.35727	0	0.191184	0	0	0.515006	0.633013	0.19232	0.192825	0.19333	0	0	0	0.198368	0	0	0	0.182184	0	0.192825	0.192825	0	0	0	0.186627	0.789103	0.371726	0	0.191184	0	0	0.359184	0	0.190678	0.885965	0	0	0	0	0.18916	0.187641	0.193961	0.353662	0	0.506196
1.02503	0.670478	0.643579	1.10098	2.38322	1.76129	3.0018	0.773152	1.24914	1.11902	2.00144	2.15186	0.362105	1.19409	2.75275	1.01436	0.946506	0.507617	0	1.46676	0.198368	0.91219	1.52857	0.507617	0.652877	0.363003	0	0.994652	0.633199	0.634686	0.52306	0.52707	0.51652	1.64478	0.19131	0.771379	1.09153	1.70576	0.510152	1.64201	2.47612	0.766213	0.502636	1.25641	2.25822	2.33027	3.03492	0.187641	0.984188	3.12234
0.539035	1.32769	0	0.663846	2.55582	1.19661	1.53556	0.659194	0.643949	1.13553	1.11703	1.08746	0.906044	0.908044	0.792939	0.200002	1.59884	1.10299	0.928503	0.536351	0	0.378734	0.498251	1.58928	0	0.196733	0	0.195096	0	0.645425	0	0.807767	0.525668	0.520447	0	0.365916	1.44996	0.784001	0.784001	1.20101	1.79743	0	0	0.888539	1.58688	0.995014	2.17856	0.511569	0.362217	1.00144
0	0	0	0	0	0	0.528171	0	0	0	0	0	0	0	0	0	0	0	0	0	0	0	0	0	0	0	0	0	0	0.191942	0	0	0	0	0	0	0	0	0	0	0	0	0	0.192952	0	0	0.199374	0	0	0
0.709202	0	0	0	0.929867	1.14209	0.942008	0.685895	0.373732	0	0.69073	0	0	0	0.387363	0.392427	0	0.681134	1.53556	0.395611	0	0.705757	0.366364	0	0	0	0	0.383386	0	0	0.392427	0.705757	0	1.14861	0.383386	0	0.933875	0.933875	0.68428	0	0	0	0	0	0	1.13291	0.946132	0	0.677982	0.679514
0	0.398898	0.138683	0	1.1447	0.683023	0	0	0.13606	0.395721	1.09085	0.840926	0.140648	0.14104	0.599413	0.393636	0.251204	0.138683	0.277033	0.508023	0	0.396817	0.255078	0.265197	0.597984	0.14104	0.143916	0	0	0.375846	0.274053	0.144699	0.867264	0.139862	0.384492	0	0.266637	0.266637	0.383497	0.266637	0.596554	0.851999	0.262433	0.583808	0.681494	0.924328	1.29101	0.262433	0.379621	0.488001
0	0.980464	0.692963	0	0.692963	1.65901	1.52757	0.390668	0.681854	0	1.36121	0.930851	0.392647	0.702658	0.959102	0.712728	0.660837	0.387693	0	0.717912	0	0	0.373398	0.944783	0.702658	0.957023	0.714487	0.697774	0.681854	0.381837	0.712728	0.976144	0.394734	0	0.390668	0	0.948825	0.389677	0	0.389677	0	0.691355	0.383718	0.686613	0.691355	0.383718	0.961179	0.686613	0.385707	0.942758
0	0.151469	0.706111	1.19219	0	2.25942	0.5144	0	1.514	0.15017	0.716069	0.498251	1.04824	0.401958	0.894837	0.408386	0.482022	0	1.73031	0.15056	0.825948	0.526269	1.20852	0.796349	1.05033	0.146786	0.285461	0.145612	1.461	0.601316	0.284633	0.993058	2.46258	0.510658	0.510658	0	0.145221	1.64016	0.145221	1.1137	1.04824	1.47716	0.604166	0.873577	1.17568	1.76256	2.3488	0	0.792772	0.274888
0	0	0.37311	1.08064	1.99429	0.44438	1.20898	0.512294	1.946	0.837576	1.14624	0.0916485	0.298136	0.608522	0.298136	0.177821	0.512294	0.298136	0	0.219051	2.13018	0	0.177821	0.219051	0	0	0	1.36406	1.01192	0.783631	1.2886	1.34556	0	0.639223	0.33611	0	1.10284	0.298136	1.0581	1.5693	1.1247	0	0	0	1.0581	0.577154	2.80761	0	0	0.135378
0.208097	0.180145	1.43659	0.461347	2.21265	1.2742	2.14918	0.484388	0.810363	0.864059	0.262429	2.04455	1.1926	0.754592	1.09118	0.414129	0.484388	0.461347	0.881522	1.26091	0	0.180145	0	0.235519	0.262429	0.636132	0	0.235519	0.773423	1.28736	0.696577	1.72478	0.262429	0	0.636132	0.288846	0.846381	0.656563	0.982083	0.982083	0.656563	0.208097	0	0.636132	0.932678	0.59438	2.15638	0.235519	0.208097	0.529396
0.343692	1.05381	0.750092	2.01293	1.5656	1.48027	2.21537	0.600175	0.222928	0.340961	2.29396	1.00144	1.1447	1.35727	1.62667	0	1.29042	1.60692	1.61164	1.56608	0.533065	2.01078	1.30451	1.60692	0.519844	0	0	0	1.27501	0.587461	0	1.16864	0.521051	0.600175	0.679784	0.514703	0.825053	0.598746	0.514703	0.95836	1.08678	0.819586	0.116697	1.12433	0.952184	1.17887	1.82008	0.507211	0	1.52105
0.883152	0.974529	0.297837	0.552672	1.50284	1.86275	1.68572	0.300182	0.837136	0.780058	1.51954	1.00791	1.18903	0.159242	1.39999	1.04893	0	1.24853	0.444455	1.05589	0.310922	0.565207	1.06901	1.0229	3.15947	0	0	0.42975	0.292428	0.154065	0.307545	0.879078	1.334	0	0.548535	0	0.299362	0.299362	0.656817	1.10635	0.43189	0	0	0.154842	2.14698	0.539333	1.97636	0.154842	0	1.02077
2.23358	1.07793	1.74287	1.41792	1.69109	2.13816	2.19598	1.8496	1.31904	0.574634	2.19598	0.157044	2.2299	1.41792	1.90881	1.49774	1.41034	0.555129	0.79776	1.30568	1.30859	0.894372	1.00863	1.63784	0.162726	0.162726	0.982291	0.870661	0.298658	1.18142	0.448584	2.1884	1.28511	1.59072	0.774165	0	0.959102	1.58785	1.20038	1.34142	2.1157	0.303342	0	2.43483	2.75104	2.37156	2.47638	0.300885	1.19093	1.83754
0	1.99241	0	1.81599	1.16285	1.46937	1.74028	0.777367	1.98112	0.453122	2.45996	1.2552	0	1.39012	0.928427	0.242938	1.1157	0	0.801076	1.07724	0.638584	0.799253	1.60122	0.614286	1.17696	0.926379	1.19346	0.92037	0.230695	1.03069	0.9387	1.68706	0.444985	0.236952	0	0	1.04824	0.439357	1.47508	0.617298	1.17441	0	0.432746	1.26243	2.52707	2.16928	5.09381	1.15316	1.36905	1.86671
0	0.205399	0.205399	0	0	0	0.920315	0.205399	0	0.267843	0	0.413064	0.236959	0	0	0	0.205399	0	0.205399	0.236959	0	0	0.140128	0.140128	0	0.236959	0	0	0	0	0	0.205399	0	0	0	0	0	0.267843	0	0.236959	0.544994	0	0.236959	0	0.236959	0.173133	1.80698	0	0.413064	0
2.07656	1.11036	1.50335	2.12499	2.92733	2.4665	2.80281	2.41143	1.35558	0.920674	2.20539	2.92505	1.80033	1.24489	1.75403	1.71458	1.18142	1.2302	0.469886	1.01721	1.88557	0.173767	0.434775	0.892585	0.904426	0	1.77231	0.454492	0.879235	1.42438	0.465086	1.83147	0.999495	0.454492	0.990955	1.30859	1.84197	2.53605	1.07587	1.62854	1.89995	0.166073	1.22033	2.21039	1.73031	1.96458	3.63227	1.22033	0.685447	3.05658
0.846634	0.969381	0.68437	1.94748	2.39204	1.04404	1.62527	0.756084	1.47768	0.962956	1.66084	2.68437	1.58592	0.694033	1.66403	0.63264	0.652601	0.614569	0.483364	1.18269	0.398788	0.56179	1.01293	1.09626	0.207268	0.107326	0.558953	0.61899	0.673466	0.922122	0.899098	1.41468	0.301471	0.820077	0.756084	2.09828	1.04893	1.24732	0.687598	1.29278	1.00072	0.203264	0	1.59694	1.49365	1.27798	3.08032	0.201634	1.41143	3.23235
0	0.957417	1.02575	0.784143	3.07194	3.71695	2.97735	1.32592	2.3182	0.933901	1.5894	2.94242	2.48928	0.703	1.61919	0.129854	1.1534	1.69109	1.36161	2.23405	1.25178	0.461248	0.556714	0.703	0.210353	0.359014	0.210353	1.27068	0.730558	2.25318	0.810208	1.92376	1.85029	0.493777	1.34388	0	1.79915	0.170665	1.06957	0.957417	1.27068	0.286598	0.170665	0.933901	0.860965	1.54352	2.74036	0.359014	1.49614	0.909997
0	0	0.676719	2.23756	0.621712	3.89627	4.39506	0.164529	0.371057	0	0.766044	2.50157	0.839637	0	2.07313	1.06005	0.745711	0	0	0.32239	0	0.358059	1.73249	0	0	0.0853159	1.40545	0.125082	0	1.33857	0.750435	0.555227	0	0.760774	0	0	2.88401	1.37573	1.40926	1.34199	1.14731	1.20977	0.469469	0.670478	2.01578	0.982729	2.18713	0	1.09153	1.09356
0	0	0	0.346758	0.180784	0	0.493135	0	0.177344	0	0.493135	0	0.345851	0	0.184217	0	0	0.180784	0	0	0	0	0.173639	0	0	0	0	0	0	0	0	0.355129	0.861955	0	0	0	0.343124	0	0.181802	0	0.345851	0	0	0	0.180275	0.481092	0.751292	0	0	0.340505
0.519643	1.78952	0.754289	1.34369	2.00791	1.67717	1.92448	0.978196	1.0545	0.653335	1.42116	0.621431	0.639325	0.98448	1.1776	0.997401	0.829119	0	1.28747	1.10367	1.00648	0.780898	0.839637	0.754289	0.355693	0.355693	0.36233	1.07656	0.489337	0.49057	0.361432	1.28451	0.986593	0.978196	0.872947	0.186754	0.976144	1.16543	1.33342	1.55287	1.17313	0.349252	0.49293	1.78409	2.14535	1.39451	2.87362	0.859731	0.495388	2.46467
0.381062	1.14339	0.364348	0.524666	0.780982	0.780982	1.21164	0.195222	0.989502	0.535356	0.791689	1.57095	0.523361	0	0.910656	0.532666	0.345623	0.517024	0.380064	0.536749	0.380064	0	0.350837	1.00432	0.524666	0.196859	0.376957	0.195222	0.357946	0.991535	1.13159	1.48697	0.910656	0.659651	0	0	1.00791	1.28983	1.00791	1.00791	1.11503	0.363451	0.360645	0.360645	1.83915	0.511974	1.97893	0.191563	0.999856	1.83915
1.73249	1.96495	0.151079	1.08678	2.37712	1.28392	2.62504	2.29219	1.26664	0.852478	2.45786	3.02503	1.08406	0	2.8476	0.425674	1.16864	0.527671	0.761115	0.547746	0	0.429	0.799419	0.995376	1.5955	0	1.38184	2.38736	0.813361	1.93395	0.29725	1.67491	1.65122	0.531569	0.415867	0.414785	1.47353	1.22219	1.87381	2.91686	1.36065	1.07108	0.522558	1.20727	3.80632	1.66993	3.53854	0	0.729879	2.2458
1.6355	1.76635	2.24804	1.23171	1.49159	2.41693	3.3634	2.46176	1.25737	1.28257	1.37922	1.48074	2.38236	0.171741	2.76875	1.13813	1.15188	0.992962	0.463885	1.73929	0.93054	1.56534	1.79291	1.64525	0.419121	0.396206	0.914503	2.24163	0.198477	1.6158	0.914503	1.55503	1.35566	1.75739	0.590404	0.463885	2.20254	1.00815	2.36477	1.29502	2.8595	0.463885	0.528531	1.44769	1.30735	1.27003	4.00582	0.977608	1.95848	0.485757
0.668119	1.123	0.641361	1.98659	2.04789	1.08406	1.43776	1.09018	0.286171	0.302641	1.17185	0.909043	0.844225	1.01863	0.753433	1.25822	0.707525	0.291486	0.955685	0.953526	0.865602	0.554147	0.716859	0.533862	0.541812	0.296193	0.158854	0.537843	0.990955	0.910963	0.301002	0.953526	0.652142	0.645886	0.42094	0.744764	0.838589	1.01006	1.01006	1.01006	1.37351	2.00504	0.288418	0.528771	1.7891	1.07519	1.66812	0.288418	0.152248	1.87931
0.217851	0	0	0.558757	0.550605	0.207768	1.45101	0	0.20389	0.215989	0.211261	0.684549	0	0	0	0	0	0.207768	0	0.571434	0.57289	0	0.199625	0.207768	0.211261	0.211261	0	0	0.20389	0	0.40174	0.404903	0.21176	0	0	0	0.208892	0.391328	0	0.208892	0.557386	0	0.385376	0	0.388355	0.205518	1.18206	0	0.206643	0.388355
0.131807	0.896066	0	1.95231	2.09375	2.48334	3.35722	1.46978	1.86028	2.44584	1.32121	1.33038	2.08293	1.53474	4.07864	1.42765	1.42765	0	2.12572	1.15556	0	0.233134	1.23588	1.41907	0	0.697616	0.980094	1.20628	2.74588	1.99333	0.968385	1.7137	1.9759	2.39863	0	0.110658	1.21622	1.84756	2.71469	2.39863	1.9991	0.131807	0	0.80684	1.58927	2.40299	3.73949	0	1.82176	0.38177
0	0	0	0.339907	0.437477	1.16338	1.57425	0.66938	0.235257	0.915011	0.198616	0.558083	0.339907	0	0	0	0.66938	0	0	0.468586	0.66938	0	0.558083	0.49904	0	0	0	1.18227	0.339907	0	0.66938	1.04453	0	0	0	0	1.21932	0	0.373169	0.695912	0.49904	0	0	0	0.161021	0.821715	1.12484	0.339907	1.08525	0.270991
2.18384	2.88739	1.12971	4.26909	4.56172	3.55018	2.90356	2.61537	1.19684	3.26749	0.790409	1.85023	3.21987	2.46553	2.69647	0.755208	1.22284	1.15694	0.790409	2.63002	0.143032	1.69171	0.700743	1.35803	0	0.700743	0.143032	4.04149	0	1.76432	0.605132	2.87924	0.682121	1.17036	1.50301	0.459647	2.61045	0.369412	2.76886	2.60552	3.47375	2.53463	1.52408	1.41553	3.17396	2.86693	5.24235	0	1.39281	2.05226
0.785341	0.389677	0.372618	0.925923	0.755058	1.05728	1.26303	0.760178	0.900336	0.691087	1.20163	1.04194	0.845992	0.378512	0.586308	0.384492	0.720716	0.668482	0.388575	0.944559	0.27035	0.781653	0.730227	0.836651	0.13749	0.263034	0.385486	0.673195	0.132603	0.366924	0.384492	1.22404	0.586308	0.260869	0.260869	0	0.840363	1.19219	0.374511	1.06143	1.26063	0.258097	0.570949	0.368824	1.36008	1.2969	2.38543	0.748204	0.475811	0.753348
1.22047	1.63817	1.40229	1.28365	1.04921	0.895868	2.61784	1.15438	1.45814	1.15438	0.833887	0.209761	2.27326	1.41646	2.38554	1.01237	0.503169	1.08512	0.503169	1.94224	0.701314	0.241937	1.22047	1.35894	0.363911	0.33437	0	0.33437	1.04921	0.724273	0.677984	2.74115	0.363911	0.33437	0.875502	0	1.6502	0.65427	0.875502	0.476372	1.94224	0	0	0.875502	1.28365	1.12017	3.27971	0.363911	1.62603	0.529477
1.15069	1.39338	0.410624	1.37195	2.52236	0.919103	1.80674	1.36111	1.05979	0.512077	0.8276	1.3281	1.09945	1.20017	1.35019	0.431493	1.00515	1.45583	1.30567	1.15069	0.27864	0.346141	0.301493	0.843259	0	0	0	0.795762	0.795762	1.04632	2.04205	1.77443	1.27136	1.31693	1.11243	0.301493	1.82262	0.660881	1.67293	0.231819	2.01465	0.207825	0.231819	0.367957	0.85875	1.54471	2.95597	1.22429	1.47606	0.550741
0	1.20914	0.236584	1.29337	0.919149	1.38073	2.15251	1.2857	1.03422	1.31383	0.626766	1.85559	1.06005	1.06212	1.49518	0.797926	1.42169	0.439783	0.805458	0.640621	1.20664	1.20414	2.57313	1.168	0.626766	0.446468	0.245131	0.622274	0.23217	0.609188	0.943584	1.20414	0.933195	0.622274	0.622274	0.620774	1.4813	2.30539	1.38571	1.88323	1.06005	0.235972	0.234011	0.91127	2.29543	1.71809	3.33942	1.55483	0.772815	2.74114
0.363003	1.28096	0.346985	1.33457	1.31962	1.23879	1.96569	0.497229	1.30217	0.772899	0.87208	1.37796	0.49968	0.758644	0.760434	0.508631	0.596935	0.860605	1.19156	0.361095	0.19232	1.3584	1.42921	0.748289	0	0.187008	0.771125	0.630965	0.950618	1.04893	0.190172	1.09559	1.07724	1.06833	0.349705	0.348799	0.968865	0.968865	0.968865	1.06626	0.756938	0.96266	0.181929	0.62068	2.08882	1.82904	2.44758	0.853117	0.744936	1.94373
0.364012	0.896001	0	0.353436	0.628074	1.1551	0.874049	0.350724	1.52155	0.191815	0	0.738379	0.352533	0	0.503552	0	0	0.184471	0.652785	1.09828	0.515208	0.361993	0.835116	0.628074	0.187514	0	0.772984	0.185993	0.486457	0.851359	0	0.513794	0.188021	0.755229	0.350724	0	0.349818	0	0.631058	0.349818	0.187008	0	0	0.489954	0.347099	0.622181	1.8127	0	0	2.93791
0.193835	0	0.184725	0.354114	0.6291	0.6291	0.761626	0.633571	0.181293	0.51339	0.875387	0.618896	0.187388	0.875387	0.877352	0.359746	0	0.348572	0	0.192699	0.363676	0	0.477988	0.863859	0.187894	0	0.191563	0.351289	0	0.181802	0.359746	0.192699	0.188401	0	0	0.350384	0.185867	0.754717	0.498149	0.350384	0.353097	0.184344	0.182819	0.344942	0.347666	0.744506	1.56511	0	0.183836	1.0635
0.200889	0.937431	1.12206	1.51041	3.63137	1.58415	1.68815	1.21784	1.8007	1.57514	1.88335	2.52197	2.30469	1.0327	2.90314	0.438123	1.74552	1.68815	0.200889	1.10963	1.22938	0.496583	0.438123	2.3894	0	0.477358	0	1.09709	1.33995	1.93359	1.33995	1.93359	0.269553	1.22938	1.13439	0	1.3185	0.692697	1.35055	1.81608	1.27463	0	0	1.39221	0.804907	1.18266	3.66998	0.477358	1.10963	1.47207
0.433814	0.433814	0.474047	1.01293	1.71326	2.07827	0.74743	2.10702	0.407951	0.946357	0.972031	0.861479	0.537246	0.154583	0.539928	0.428142	0.450591	0.53067	0.906429	0.301588	0	0.606916	1.04614	0.289598	0.0793747	0.0793747	0.429321	0.356482	0.0765044	0.773996	0.0807804	1.22466	0.482435	0.642101	0.418352	0.640621	0.476434	0.833983	0.788017	1.04404	0.645241	0.151599	0.350158	1.14339	2.88206	0.410992	2.14209	0.15043	0.955536	1.89336
0.304511	0.866077	1.0036	0.844627	1.1564	1.64247	1.55238	1.08882	0.907429	1.11437	1.55238	3.42519	1.30685	0.155361	1.01863	1.62433	0.275603	0.532865	1.4631	0.766213	0.768078	1.33228	2.24671	1.1564	1.30918	1.09559	0.762646	0.644687	1.14012	1.51904	0.429964	1.26424	0.846553	0.745108	0	0.153676	1.36345	1.29924	1.5955	0.419107	1.37128	1.07998	0.913263	1.99313	1.47612	2.03245	2.79639	0.412727	0.289362	4.09085
1.16479	0.949871	0.373175	1.32308	1.47041	2.08644	1.63366	1.31557	0.658646	0.691981	2.38018	1.29042	0.67726	1.13881	1.14078	1.33857	0.63812	1.61636	1.66312	0.388134	0.695281	1.16027	1.70576	0.373175	0	0.378955	0	0.674099	0.366588	0.660107	0.385044	1.66038	0.379954	0.920979	1.13159	0	0.672471	0.91892	0.672471	0.375067	0.377957	0	0	0.369383	1.12234	0.663208	1.14339	0	0.37128	1.12234
0	0.733999	0.794357	0.733999	2.16415	1.4104	2.25286	1.46093	1.31748	0.774517	0.582491	1.67939	2.79115	0.413184	1.33112	0.943961	0.852292	0.512349	0.871097	1.3037	1.27574	1.48555	1.73177	0.733999	0	0.512349	0.559487	0.488189	1.79222	0.413184	0	2.43452	0.926087	0.69231	0.413184	0.161483	0.671005	0	0.833238	1.31748	1.7522	0	0	1.28979	0.69231	0.38729	2.25286	0	0.926087	1.26156
0.818032	2.06316	1.22033	2.02715	4.38819	2.88869	2.97984	1.88088	0.961697	1.39944	2.70841	3.14045	1.37573	0.988557	1.7941	1.6457	2.0268	1.42868	2.40898	2.74157	1.59884	1.33171	2.00396	2.05068	1.73855	0.691623	1.32654	1.5612	1.70088	0.873026	0.908275	2.59837	1.07724	1.5612	1.22712	1.29807	2.36008	2.05693	2.32539	2.63877	2.14861	0.445303	0.563549	1.54201	3.32754	2.19661	4.0197	1.41846	1.95754	4.19771
0.59388	1.82619	0.446786	5.51444	2.95921	2.60455	5.13914	1.97453	4.10852	0.171463	2.62597	2.81721	0.167101	1.23573	5.31433	1.70354	3.40299	1.22095	0.592349	0.590913	1.77062	1.40327	5.31615	1.91953	0	0	1.70664	0.450169	1.04754	1.5955	0	2.14307	0.898944	0.166201	2.75232	0.165687	2.5828	1.97122	2.74868	0.685806	1.62667	0.311852	0.780478	2.50208	2.54251	5.76102	4.24565	1.48233	0.566766	2.62947
0.716684	1.38294	1.15251	1.43936	2.17505	1.7194	2.65306	0.945158	1.03492	0	0.552672	2.53456	0.828388	0.69813	1.59884	0.708143	0.518233	0	0.401303	0.565207	0.566669	0.713256	0.909811	0.688404	0	0.208642	0.212756	0.387914	0.677441	1.76723	0.841651	0.713256	0.391878	1.51147	0.548634	0.386811	2.2299	1.34369	2.36513	1.15704	2.19156	0.383939	0	0.682124	1.2461	0.931078	2.89103	0.203013	3.12961	1.50029
0.496813	1.02621	1.19339	0.60249	1.61981	1.20462	2.29699	1.94852	1.58585	0.807925	1.39314	0.496813	2.11848	0.322194	1.2487	0.86567	0.459794	0.237241	0.60249	0.79312	0.459794	0.668872	1.54225	1.39314	1.15916	0.215197	0.459794	0.215197	0.716727	1.03882	1.19339	2.62421	0.237241	1.64476	1.41264	0.382779	1.15916	1.14757	1.31238	1.72495	2.66137	0.948173	0	0.585406	0.402422	1.13588	3.1097	0.421801	1.35333	0.192811
0	0.728661	0.584578	1.01221	2.20852	0.999423	1.40762	0.324235	0.794437	0.475811	0.817869	1.6234	0.591679	1.01221	0.594549	0.473319	0.160533	0.169797	0.177599	0.177089	0.478195	0.177089	0.968939	0.699996	0.817869	0	0.176067	0.171207	0.688852	1.15575	0.473319	0.936817	0.327687	0.324235	0.171207	0.323428	0.461424	0.910349	0.703278	1.64893	0.916324	0.320889	0.579084	0.579084	2.20539	1.79452	2.31179	0.318346	0.32008	2.66789
0.343919	0.489337	0.173639	1.20289	2.19598	2.31208	2.75039	0.827331	1.52657	1.45101	3.18158	2.49544	1.20038	0.333882	1.68706	0.733701	0.88276	1.10501	1.52557	2.32567	1.22774	1.14012	2.33485	1.1884	1.56218	0.934705	0	1.0229	1.0895	2.21599	0.733701	1.82456	1.68706	0.718351	0.718351	1.19346	1.48646	1.93772	0.926607	1.7845	2.04124	0	0.464041	2.1003	2.77989	2.01257	3.23005	0	1.71765	3.34823
0	0.789196	0	0	1.37315	0	1.34077	0.619651	0.229523	0.601547	0.637531	0	0.756844	1.67099	1.12959	0	0	0	0.789196	0.447903	0	0	0	0.706913	0	0	0	0	1.09118	0	0	0	0	0.926424	1.065	0	0.427493	0	0	1.77157	0.969411	0	0	0	0.564642	0	2.23793	0	0	0.468027
0.76137	0.76137	0	1.38626	0.612117	0.731791	0	0	0.175684	0.186247	0.489029	1.02574	0.619554	0.853517	0	0	0.457857	0	0	0	0.352984	0.186754	0.171975	0.481712	0.957097	0.182057	0.350158	0.340961	0	0.33308	0	0.871134	0	0.340961	0	0	0.9489	0.340049	0.340049	0	0	0	0	0	0	0.476952	1.46415	0	0.609282	0.337426
0.247743	0.614304	0.67199	1.14911	1.32123	0.459113	0.906345	0	0.727457	0	0.169795	0.491516	0.554216	0.247743	1.65741	0	0	0.554216	0.425966	0.285193	0	0	0.491516	0.780871	0.584573	0	0.321694	0	0.285193	1.08684	0	1.18917	0.321694	0.754411	0	0	0.129183	0	0.882108	0.285193	1.5228	0	0.285193	0.247743	0.523206	0.209295	2.90588	0.953631	0	0
1.93621	0.771209	0.741316	0	0.741316	0	2.53232	0	0	0	1.24306	0.729618	0.749835	0	0	0	0.707436	0	1.63877	1.26604	0	0	0	0	0	1.90072	0	0	1.21164	0	0	0	0	1.23573	1.23573	0	0.744678	1.8883	0	1.23327	1.60644	0	0	0.734569	0	0	2.53953	1.21909	0	1.22589
0.362572	0.878214	0	0.832652	1.90414	1.08666	2.62338	1.37852	0	0	0.669461	0.27444	0	0.341038	2.02385	0.27444	0	0.817139	0.863186	0.425307	0	0	0.504925	0.22827	0.848	0	0.504925	0	0	0.652079	0	1.58497	0	0	0.341038	0	0.204619	0.832652	0	0	0	0	0	0.341038	0.561881	0.59864	1.63005	0	0.686636	0
0	1.0115	0.186501	1.92941	2.01257	2.15348	1.63506	1.56023	0.857026	0.897705	2.17345	1.53257	0.505891	0.357158	1.08882	1.00072	0.475085	0	0.520246	1.72596	0.785425	1.20101	1.44255	0.49968	0.18954	0.507211	0.363788	0.981341	1.14861	1.53506	0.192825	1.72596	0.769095	0.638584	0.503451	0.637007	0	1.2558	0.760349	0.979294	0.505891	0.35061	0.348006	1.73031	1.61542	1.84439	2.63854	0.628074	0.753519	2.70111
1.22157	1.66903	1.3846	3.37462	3.69711	2.51576	3.66789	2.52632	2.5203	1.86394	2.5656	2.54844	2.44308	2.41522	3.31179	2.15672	1.71282	1.77273	2.51299	2.50944	1.29219	1.86711	3.94953	1.9115	1.26664	1.4631	2.61918	1.45523	1.89025	1.49057	1.59837	3.0181	1.63923	1.62761	1.78157	1.18523	2.26933	2.81147	1.72901	2.26933	2.74911	0.850639	1.4957	2.98914	3.33142	3.5472	5.02591	0.295723	1.31499	3.83895
1.02219	0.668391	0.189034	1.19093	2.37879	1.5656	3.25565	1.43029	1.06901	1.11636	2.61589	2.2756	1.09559	0.513491	2.23756	0	0.611456	1.08406	0	1.91915	0	1.3846	0.619742	1.42223	0	0.361768	1.60265	1.09085	1.06901	1.67897	1.0115	1.3846	0.89344	0.646163	0	0.508429	0.508429	1.87814	1.34993	0.883621	1.83107	1.62947	0	0.635615	2.21101	2.61377	2.75146	0.977317	1.25822	3.50208
0	0	0	0	0	0	0	0.893285	0	0	0.194339	0	0.364572	0	0	0	0	0	0	0.374288	0	0	0	0.191057	0	0	0	0	0	0	0	0	0.519844	0.652234	0	0	0.192194	0	0.192194	0	0	0	0	0.189034	0	0.356144	0.367483	0	0	0.190552
0.905274	1.9042	0.671384	2.24458	1.80281	1.41088	1.71896	1.28392	1.62807	0	1.82089	2.43669	0.566669	1.21847	0.682483	0.45249	0.532766	1.20414	0.803971	0.168514	2.16382	0.319502	0.295253	1.2762	0.445621	0	0.317767	0	0.301354	0.860287	0.316841	1.45154	0.885106	0.442227	0.309293	1.20852	1.3505	1.65352	1.05172	1.47923	1.54794	0	0.864018	2.41549	0.960067	1.58111	2.48826	1.19472	0.867738	0.960067
0	0.360183	0	0	0.58138	0	1.90356	0	0	0	0.511349	0.753038	0	0	1.86664	0	0	0	0	0	0.535072	0	0.83177	0.130311	0	0	0	0	0	0	0	0	1.04506	0	0	0	0.220858	0	0	1.28781	2.22126	0.535072	0	0	0	0	0	0	0	0
0	0	1.35789	0.649295	0	1.14265	1.80189	0.813828	0	3.20077	0.77442	0.387235	0	0.978943	0.627344	0	0.250316	0.360871	0	1.64686	0	0.43856	0.670918	0.692221	0	0	0	0	0	1.5096	0	1.0132	0	0	0.488122	0.670918	0.488122	0	0.278759	1.3445	1.39734	0	0	0	0.161458	0.925977	2.3564	0	0	0
0.216034	0.825203	1.68152	1.5103	1.49201	0.951081	2.17565	0.671112	0.990713	0.28141	0.302559	1.29503	1.47348	0.534771	1.27377	0.323403	0.384187	0.498573	0.384187	1.61545	0.734737	0.638216	0.671112	1.4547	0.28141	0	0.516785	1.09136	1.64058	1.07916	0.719092	1.75241	1.30555	0.480127	1.15088	0.170745	1.02928	0.259945	0.924042	1.00369	1.88451	0.403892	0	0.810514	0.638216	0.780679	2.83922	0.671112	0.882509	0.570083
0	0	0	1.36793	2.39232	1.35219	0.321466	1.7264	2.09896	0	4.24565	1.46571	0.660472	0.41446	0	0.671656	0	0.795434	0.825053	1.07793	0	0.227618	1.31499	0	0.584097	0.998773	0.117629	0	0.214374	1.14078	0.592828	1.56852	0.663663	0.498047	0.931305	0	0.990301	1.04893	1.40272	1.64985	1.83633	0.793688	0	0	2.0054	2.42304	2.68706	0	1.3471	1.30276
1.37693	0	1.59408	2.37538	1.99398	1.08065	2.49589	1.63665	0.653115	0.95172	0.95172	1.57961	0.567697	1.32581	1.7701	0.346206	0.445321	0.567697	0.538063	1.25471	0.733758	1.10106	1.03894	0.882661	0.311594	0.311594	0.164193	0.929066	0	0.346206	0.596736	1.89225	0.596736	0.759667	1.17993	0.81013	1.5353	0.785119	2.01564	0.858887	1.66435	0.95172	0.413033	0.346206	0.6805	0.882661	2.00485	0.445321	1.05994	0.567697
0.984407	2.22311	1.11237	2.95308	3.36457	2.49825	3.23266	2.35191	2.25066	1.77568	2.42707	2.5036	2.42358	1.80116	2.15088	1.60786	0	2.20289	2.21971	1.72683	1.37016	0.790272	2.32481	2.23879	1.34369	0.438186	0.884246	0.954717	0.751464	2.25399	1.05936	1.67265	2.11203	1.58207	2.31817	0.766892	1.73942	1.63459	2.17249	1.92828	2.18237	0.430499	1.10367	1.90997	3.36079	2.11503	3.67582	1.10367	1.45101	3.57289
0.407407	0.626486	0.389677	1.30626	1.4631	1.66494	2.12664	1.3584	1.14796	1.0552	1.47975	1.77863	1.47664	0.881116	1.86315	1.54992	0.369829	0.499272	0	1.26604	0.901108	0.980391	2.25217	1.4631	0.144307	0	0.717824	0.955015	0.490775	1.33571	0.618802	1.19975	1.18015	0.273337	0.143132	0.501719	0.78902	1.29631	2.1137	1.16864	1.24123	0.498047	0.494364	0.861955	1.51349	0.494364	1.53854	0.268315	3.8125	1.7966
0.391658	1.42438	0.871922	1.01863	1.8516	1.12829	1.58063	1.17377	0.991173	1.31267	1.74588	2.73031	1.57821	0.625832	1.10434	0.846955	0.963326	0.962438	0.751978	0.246104	1.24367	0.0867838	0.540523	0.500802	0.734482	0.311968	1.07656	0.564134	0.550704	0.950319	0.38648	0.750178	0.627327	0.621337	0.50457	0.503349	0.921893	0.562767	0.727703	0.562767	0.927896	1.04544	0.370722	0.665484	1.5612	0.864335	1.92296	0	0.305445	1.20226
0.387808	0	0	0	0.329988	0	0.824572	0.141173	0.0723125	0	0.0723125	0	0.548541	0.329988	0.98303	0	0	0	0	0.206896	0	0	0.0723125	0.387808	0	0	0	0	0.206896	0	0	0.387808	0.329988	0.0723125	0.141173	0	0	0	0.141173	0.0723125	0.548541	0	0	0	0.269754	0.387808	1.1922	0.387808	0	0.0723125
0	0.853363	1.72312	1.86142	2.80794	2.13518	2.29716	1.9259	2.09568	1.73345	1.30513	2.10367	2.14295	0.161737	2.44278	0.714242	1.15949	0.814964	0.853363	1.93488	0.734957	0.714242	1.44998	1.63769	0	1.12851	0.734957	1.88941	1.11277	2.43647	1.85197	2.43647	2.31791	1.46246	1.24862	0.130808	2.15837	0.560259	1.23415	1.81354	2.64785	0.439251	0.98024	0.65025	1.3595	1.84246	2.77831	0.536856	0.583288	0.693225
0.463722	0.227239	0	0.975772	1.23007	1.88424	1.66031	1.01689	0.844868	0.829562	0.933443	0.750496	1.72791	0.227239	1.8543	0.361006	0.596247	1.5338	1.26463	1.08293	0.614223	0.402974	0.860013	0.155398	0.317781	0	1.19467	1.06996	0.540934	0.250413	0.317781	0.782644	1.99128	0.750496	0.423509	0	1.37418	0.317781	0.402974	0.70089	1.50519	0.443756	0	0.423509	1.43612	1.56186	1.23007	0.947691	1.4562	0.814092
1.69466	1.25157	0.625645	1.35952	2.07451	2.10534	2.84217	1.86671	0.61551	0.731531	1.66175	2.49978	2.25248	1.83956	1.80488	1.83956	2.36065	1.06074	1.15963	1.30276	1.09694	1.15704	2.45022	0.996678	0.717824	0.403159	1.02503	1.00288	1.22033	1.27679	1.67987	1.70973	0.943884	1.45101	1.09828	0.447949	1.42438	1.18523	0.711142	1.69153	1.43242	0.444561	0.291132	1.35896	2.48594	1.6332	2.9991	0.441271	1.28629	2.07142
0	0.93971	0	0.484594	0	0.377839	0	0	0	0	0.54505	0.442835	0	0	0	0	0	0	0.377839	0	0	0.188676	0	0	0	0	0	0	0.238342	0.213723	0	0.213723	0	0	0	0	0	0	0	0	0.213723	0	0	0	0	0	0.525178	0	0	0
0	2.15283	1.03422	2.7801	2.33999	2.83976	2.15963	1.81229	2.86651	2.14274	2.60146	3.12201	1.13553	1.1375	1.52256	1.66585	1.23756	0.727093	1.47871	1.54547	0.632175	0.185232	1.39616	1.90766	0	0.180657	0.494262	1.91686	0.824238	2.07724	0.625925	1.67491	0.181166	1.9668	0.6124	1.21288	1.03914	2.87322	0.33754	0.610983	1.30042	0	0.332393	1.02574	2.0018	2.08372	2.70066	0.175684	0.935083	4.0027
0.164786	1.14405	0.298658	1.63552	1.72247	0.852079	1.58015	0.762221	0.154065	0.310107	1.26604	1.36625	0.552672	0.303459	1.04054	0.440952	0.406101	0.545968	0.568032	0.310922	0.445621	0.310922	0.732139	0.545968	0.863463	0	0.309293	0.158337	0.420186	0.421264	0.440952	1.48749	0.304277	0.947255	0.158337	0	0.42975	0.548634	0.42975	0.548634	1.63273	0.297837	0.155361	0.649294	1.50335	1.80777	2.14241	0	0.425459	1.7194
1.34424	0.547636	0.46068	0.917758	1.4107	0.163108	1.46532	1.46532	1.10143	0.206513	0.329403	0.629647	1.10143	1.08989	0.661189	0.248651	0.289592	0	0.163108	1.77021	1.19059	0.269266	0.118357	1.22266	0	0.184974	0	0.184974	1.07825	0.309635	0.547636	1.51796	0.547636	0.645504	1.08989	0	1.10143	0	1.27457	0.994055	2.02177	0	0	0.530659	0.5974	0.405875	2.30244	0	1.31479	0.780883
0	0.164497	0.591924	1.81234	1.50375	1.88018	3.08132	0.883953	0.765955	0.420262	1.21942	1.11066	1.32055	0.80637	1.06141	0.745315	0.80637	0	0.82616	1.17381	0	0.845683	0.659669	1.07802	0.22538	0.80637	0.22538	0.637439	1.01043	1.17381	0.420262	0.845683	1.09443	1.01043	0.283797	0.100931	0.786304	0	1.83205	0.902714	1.50375	0.659669	0.195259	0.614861	1.21942	1.01043	2.66409	0	0.902714	0.786304
0.670387	1.47249	0.715893	2.6397	1.96014	2.04684	3.54967	3.03756	1.53057	1.62901	2.2262	5.41954	3.168	1.1003	2.68055	0.584385	1.32998	1.33685	1.71149	1.55189	1.98149	1.27977	2.86987	1.54992	0.494364	0.861955	0.738033	1.90881	2.34852	1.71765	0.937721	2.35502	0.988339	2.93433	0.919378	0.216113	1.47353	1.38736	1.96643	2.10836	0.923415	1.33457	0.308244	1.07793	1.92714	1.28036	3.71039	0.562084	0.640621	4.81096
0	0.609832	0.546286	0.941589	0.812492	1.14832	1.31011	1.34787	0	0.479811	0.373978	1.01384	0.757435	0.336901	1.1905	0	0.609832	0.445389	0.336901	0.916677	0	0	0.578409	0.336901	0	0	0	0.410125	0.891328	0.865525	0.259761	1.14832	0	1.14832	1.50654	0	0.0918829	0	1.27133	1.14832	1.40272	0	0	0.812492	0.640585	0.670697	1.58769	0.219587	0.916677	0.178263
0	0	0	0.296193	0	1.69555	0.105638	1.76977	2.86612	0	0	0	0	0	0	0	0	0	0	0	0	0	0	0	0	0	0	0	0	0	0	2.09694	0	1.14078	0	0	0	0.609377	3.05015	0	0	0	0	0	0	0	2.42116	0	2.06729	0
0	1.05574	0.477457	0.399153	2.26312	2.24831	0.89385	2.00565	3.04567	1.74576	1.44162	1.87674	2.30667	0	1.51771	0	1.87674	0	1.34746	1.5663	1.13841	0.399153	1.27622	1.15439	0	0	0	1.6133	2.09115	0.316354	0.228512	2.65441	0	1.82776	0.968053	0.25839	2.57353	0.968053	1.63624	1.34746	1.15439	2.41011	0	0.425729	2.2995	1.83769	3.48851	0.198001	1.42854	0.711465
0.570463	1.36513	1.67356	1.84036	2.07963	1.67356	2.05901	1.39397	1.30334	0.678793	1.63738	1.9771	0.664301	0.304044	1.52707	0.876566	1.27023	0.299245	0.884559	1.60834	0.569102	0.882526	1.34823	1.25278	0.555031	0.768756	1.13619	1.03281	0.92873	1.54893	0.563353	1.66403	0.770533	1.51602	0.859095	0.761796	0.659559	1.32596	0.659559	1.18587	2.05589	0.545672	0.650397	1.76214	3.23097	2.25066	2.85878	0	0.849679	1.56267
0.186627	2.15445	0.940054	2.11736	2.09795	1.12499	2.32395	2.77083	2.20195	1.40163	1.82293	2.99005	0.950244	1.45207	1.52356	1.39616	0.694479	1.50437	0.632827	1.40436	0.632827	1.32769	1.52907	1.28924	0	0.952259	0.184471	0.732834	0.174534	2.07861	0.493647	1.73682	1.05102	0.732834	0.732834	0.337996	1.63784	2.01293	1.57531	2.05936	1.30159	0.177344	1.55876	0.603027	2.30012	2.5358	2.6722	0.332737	1.12035	2.75638
0	0.215368	0	0.698485	1.50386	1.15316	0.698485	0.388134	1.82741	0.564134	0.208767	1.03492	0.55159	0.208767	0.554343	0	0.194339	0.205393	0	0.400429	0.214747	0.214125	0.370834	1.24914	0.830661	0.208767	0	0.388134	0.677801	0.20201	0	0.5655	0.392098	0.693587	1.05658	1.34426	0.387032	0.82326	0.82326	1.58496	0.208143	0	0.203138	0.203138	2.66426	1.2394	1.99132	0.53963	0.204266	1.5008
0	0.411752	0.210389	1.18777	2.04928	0.210389	1.4631	0.70779	0.206393	0.576183	1.83026	0.691802	0.711142	1.18777	2.45575	0.98251	1.81311	0.95732	0.219835	0.219215	0.410667	0.577634	0.927745	0.95732	0.213752	0	1.20477	0.396927	0.386921	0.945233	0	1.10367	1.1903	0	0.70779	0.211511	0.961401	0.211511	0.839476	1.07382	0.967611	0.555325	0	0	1.52507	0.696528	1.54992	0.828388	2.79286	2.20132
0.425889	1.02148	0.574925	1.73335	2.78136	2.51904	2.41088	1.21226	1.69555	0.226632	1.93508	2.17568	1.65673	0.997473	1.80694	0.420294	1.05381	1.09896	1.52757	1.83188	0.892041	1.83188	1.74201	2.47742	0.413811	0.413811	0.747173	0.729879	1.37796	1.76808	0.225398	1.76086	1.32135	1.10568	0.579084	1.30859	1.64801	1.79161	1.57046	2.15283	1.80074	0.406428	1.47197	0.718263	2.77779	2.02326	3.17313	0.718263	1.70973	1.91303
0	0.233397	0	0	0.222681	0	0.887135	0.224534	0	0.430928	0.594262	0.862352	1.42975	0.594262	0.423094	0	0	0.415651	0.232784	0.607579	0	0	0.847756	0.415651	0	0	0	0	0	0.409364	0	1.98841	2.90227	0.881273	0	0.223917	0.417704	0	0.223917	0.588517	0.225769	0	0.22033	0.992841	1.32077	0	0.42417	0	3.19093	0.873577
0	0	0.947601	0	2.65097	0.501637	2.02262	0.735792	1.45756	0	0.383977	0.711574	1.06694	0	2.46429	1.25463	0	0.458631	0	1.18598	0	0	0.39922	0.851133	0	0.239017	0.501637	0	0.444006	0	0.862176	1.71068	0	0	1.23777	0	0.473109	0	0.610421	2.28717	0.187269	0	0	2.69795	0.862176	0.916156	0.840005	0	0.937196	0.529612
1.65947	1.98368	1.84519	3.24275	3.23665	3.36317	3.80426	2.58808	2.91915	2.23787	3.33999	3.22697	2.338	2.79431	3.04928	2.04754	2.48052	1.60975	1.93847	3.1551	2.17409	2.05762	2.74244	2.72618	1.81926	1.2135	2.72552	1.76469	1.82416	2.81803	1.92562	3.40626	2.54893	2.50741	2.26724	2.09085	2.41846	2.70973	2.91054	3.08695	3.45628	2.04404	2.14307	3.18824	3.89627	3.55827	5.30743	1.54696	2.59646	4.02591
2.28777	2.88655	1.20289	2.43803	2.9092	2.32654	2.70576	2.45654	2.36401	1.01293	2.84539	2.92505	2.14241	0.6345	2.03633	1.16157	1.78869	2.014	1.66129	2.10165	2.86037	1.16928	2.77062	1.9749	0.287945	0.412944	1.30276	1.34085	2.39369	3.15283	0.744075	2.8337	0.997979	2.06178	1.34085	1.39944	2.13258	1.94073	1.514	1.76638	2.02998	1.75745	0.716947	1.32308	3.0063	2.69421	3.96993	0.402613	1.19849	4.01346
0.144046	0.275007	0.377846	0.383718	0.764261	0.924556	1.14991	0.264596	1.18333	0.14274	1.08202	2.80012	0	2.50386	0.688136	0.389787	1.0895	0.137228	0	0.392867	0.393965	0.791106	0.467175	0.137228	0.1396	0	0.142348	0	0.134602	0.13497	0.271187	0.392867	0	1.20727	0	0.138028	0.586789	0.586789	0.379732	0.680054	1.54794	0.483364	0.135719	1.1903	0.675364	0.479748	2.19409	0	0.76086	3.02928
0	0.642655	1.1375	1.06074	1.76553	1.82089	1.83956	0.853676	1.20602	0.875072	2.34227	1.5656	0.745539	0	0.62714	1.16607	0.910349	0.736994	0.355806	0.982656	1.75617	0.504163	0.328262	0	0.346418	0.183582	0.636358	0.957246	0.177216	0.836974	0.757791	0.63951	0.18409	0.182057	0.621149	0	0.740366	0.955238	0.740366	0.955238	0.857503	0.340163	0.480679	2.41954	1.58207	1.36849	2.8088	0.33754	0.844305	1.29983
0.537346	0.124672	0.425567	0.688136	1.8024	1.44148	1.45733	1.88088	1.17696	0.237441	0.905428	1.00648	0.903424	0.23217	1.6731	0.236095	0.570463	0.22848	0.782325	1.69733	0.622837	0.621337	0.410124	0.958731	0.120763	0	0.440102	0.518737	0.224164	0.669208	0	1.48233	0	1.14535	0.683292	0.119409	2.15445	0.89755	2.338	0.332164	2.8088	0	0.117429	0.326997	1.68885	0.509949	1.9631	0.509949	2.0844	0
0.901263	0.901263	1.61447	1.63134	3.20899	2.23603	1.42169	1.62293	1.7761	0.515914	2.69064	0.854554	1.419	1.42169	0.881195	0	0.829525	0.867659	2.01006	0.897163	0.518535	0.897163	1.12763	0.498047	0	1.42169	0.893129	0.501821	1.14535	0.856388	1.43776	1.19787	2.12664	1.96791	0.87342	0.871449	2.24275	1.16607	1.62012	0.871449	0.504264	0	0	0	1.61164	2.2228	2.26303	1.39506	1.40054	1.15898
0.716508	1.28036	0.747774	1.334	1.89414	1.7264	1.58736	1.02006	1.09221	1.22959	2.03949	1.13619	0.869556	0.976657	0.699552	0.577924	0.253384	0.860049	0.714751	0.943659	0.776104	0.71308	0.982729	1.15251	0.871528	0.0964373	0.358846	0.42503	0.180275	0.678793	0.190046	1.88714	0	1.06764	0.349479	0.423955	1.32366	1.24245	1.28392	0.348572	0.814099	0.91104	0.555816	1.80074	2.2194	1.00504	5.15785	0.417596	0	0.962142
1.07998	1.8476	1.93471	2.34199	3.2068	3.97269	2.92296	2.86572	3.12482	1.78743	2.77947	4.20163	1.95047	0.878137	3.45483	2.75018	1.07587	2.65375	1.5724	2.93395	3.09187	2.40735	3.60407	1.58448	0.564427	0.309642	1.7845	1.94411	1.10635	2.60549	1.8801	2.97966	1.60455	1.04824	1.70221	1.94073	2.60573	1.40926	2.95289	2.2225	1.80983	2.53804	1.1884	1.87735	3.6565	2.8166	4.06867	0	2.31499	3.84499
0	0.860265	0.203761	1.30979	2.19058	1.40583	2.21435	0.614417	1.30979	0.667053	0.766891	1.18299	1.04396	0.483576	1.58064	0.155455	0.17981	0.632177	0.860265	0.750724	0.667053	0.17981	0.273317	0.782879	0	0.227321	0	0.596437	0.227321	1.17089	0.463876	1.42633	1.09608	0.227321	0.17981	0.130681	0.814333	0	1.27629	0.860265	0.766891	0	0	0	1.10882	0.701106	2.60001	0.227321	0.54111	0.522185
0.358331	1.56165	1.50765	0.583828	2.11767	1.7029	4.42739	2.50705	1.72199	1.20243	0.645134	2.13914	2.11044	1.75944	2.01303	0.54146	1.85768	0.5628	0.54146	2.39254	0.475481	1.01388	0.966627	2.32546	0	1.11846	0.832496	1.17498	1.45156	1.98959	1.02929	2.58212	1.46295	1.39319	0.796919	0.665004	2.72148	1.36917	1.8403	1.10397	3.59225	0.120022	0.283185	0.358331	1.22937	3.74241	3.15991	1.20243	0.583828	0.832496
0.722379	1.14209	1.04194	2.17057	2.96236	2.17919	3.34483	1.47508	2.26454	1.07313	2.01899	2.72705	1.91686	1.43616	2.20257	1.35276	1.54201	1.04194	0.720629	2.08032	1.07793	1.19661	1.71501	1.75788	1.17441	0.781066	0.868213	1.42814	1.44837	2.10266	1.06833	2.48877	1.43883	1.27739	1.60739	0.847035	1.87303	1.60455	1.90728	2.00648	2.25126	0.61155	0.904735	1.85479	2.60952	2.35021	3.77083	0.904735	1.41522	2.65053
0.837201	2.07894	2.31389	3.02122	5.33445	3.57932	3.77645	2.38079	2.69304	2.47565	2.4551	2.87033	3.59818	2.99655	3.77645	1.37452	1.29582	2.24375	1.74835	3.22914	2.07221	0.755535	2.17631	1.89286	1.00208	3.89561	0.89936	2.79466	2.4131	2.75739	2.67538	4.50023	3.04891	2.03808	2.44471	0.821233	3.22611	1.9231	2.44992	2.23774	3.51128	1.54948	1.12424	1.55914	1.86197	3.46579	4.61234	1.76514	3.6329	1.1372
1.46258	0.434348	0.638306	0.647453	1.35502	1.07929	3.93263	0.836651	2.58904	1.11103	2.49672	1.71809	2.13356	0.748118	2.34767	0.75873	0.958954	1.29101	0.552869	1.78409	0.433173	0.764091	0.970633	2.38654	0.748118	1.01364	1.10903	1.0861	2.13126	1.51551	0.157432	0.158854	0.540424	1.0072	0.535157	0.834792	1.29572	1.64478	1.29572	1.92562	1.89181	0.414569	0.526069	1.28096	1.41414	1.40599	2.83855	0.526069	0.996967	4.22033
0.772308	0.868687	0.642286	1.98841	2.16253	1.29748	2.81762	0.538637	1.28036	2.17249	2.44679	2.57192	2.06592	0.542605	1.38018	0.660929	1.94598	0.534659	1.40436	1.83996	0	0.768671	1.19472	1.36177	1.17377	1.09828	0.159112	1.09153	1.0697	1.82171	0.858777	1.74244	0.156397	1.23756	0.646808	1.16414	1.97563	2.2397	1.30276	1.59979	3.01006	0.740625	0.414244	1.52857	2.96735	2.68527	2.91552	0.916018	2.19156	3.90497
1.07861	1.53903	1.23818	1.42814	2.38626	1.83471	2.44811	0.816968	0.916782	0.558072	2.1811	1.87342	1.58111	0.942683	1.85599	0.833821	0.361319	0.380729	0.963696	1.61023	0.560911	0	0.785258	1.95196	0.822445	0.386701	0.835682	1.04684	1.02574	1.31267	0.701239	1.07382	1.58688	0.936591	0.204516	0	1.95829	1.57289	2.69332	1.64432	2.27232	0.537743	0.200755	1.22836	2.10836	1.48078	3.24838	0.533862	3.13865	1.94897
0	0.364236	0.862987	1.07793	0.628447	0	1.55827	0.868687	1.65076	1.09626	1.68796	1.04963	1.25399	0.637471	0.876487	0.886355	0.825053	0	0.363227	0.89243	1.10098	0.362217	1.20664	0	0	0	1.27381	0.350837	0	0.851759	0	0.362217	1.08066	0.868687	0.350837	0	0.866789	1.40436	0.63143	0.349931	0.872553	0	0	0.622556	0	0.622556	0	1.23205	2.0895	0
0.902421	2.20852	1.33056	2.41792	3.21117	2.10568	2.37962	1.62433	2.12862	1.51904	2.21506	2.12862	1.976	2.21506	2.87283	1.43936	1.27917	1.16285	1.95903	2.44969	1.5955	1.78576	1.96421	2.27947	0.642008	0.356482	0	1.68796	2.08338	1.59932	1.27917	1.72421	1.426	1.16993	1.55827	0.635987	1.62152	1.25399	1.91456	2.79805	2.21195	0	0.18409	1.94785	2.46728	3.0616	3.28392	0	1.40218	2.94991
0	0.978892	0	0	2.22811	0.261355	0	0.807586	0.43624	0	0.91279	0.388398	1.80471	0	1.9353	0	1.10265	0	0	0.338915	0	0.43624	1.05748	0.179387	0	0	0.861147	0.313522	0	0.67429	1.24377	1.49031	0	0	0	1.14645	0.962648	0.338915	0	1.132	1.14645	0	0.287674	0	0.179387	1.29656	0.261355	0	1.0421	0.878567
0	0	0	0	0	0.171796	0.725416	0	0	0	0.66916	0	0	0	0	0	0	0	0	0	0	0	0.275921	0	0	0	0	0	0	0	0	0	0	0	0	0	0.396324	0	0	0.570233	0	0	0	0	0	0.590569	0	0	0	0
0	2.0036	0.778293	2.51879	3.41332	2.30247	2.42412	1.86592	1.78785	0.995738	2.32279	2.3471	1.87224	2.09592	1.87853	1.38184	1.0861	0.966061	0.906968	0.698841	1.08746	0.698841	1.90342	1.05172	1.146	0.78902	1.08066	0.972252	1.26424	1.83875	0.99139	1.69733	1.36849	1.86592	0.566572	0.443288	1.42116	2.04159	2.08304	2.08304	1.36289	0.963992	0.436588	1.27143	2.77041	2.48414	3.74953	1.123	0.961994	3.12516
0.543991	1.50182	0.903424	2.93452	3.36247	2.70332	3.04194	1.91877	1.77273	1.70885	2.59	2.74136	1.543	1.87106	2.09018	1.13947	1.24306	1.0115	1.33457	0.933799	1.24489	1.33171	1.97049	1.4547	1.02432	0.797677	1.14143	0.664938	1.71149	2.39999	1.2345	1.95717	0.917317	1.11836	0.909351	0.523863	1.53456	2.07416	1.85878	2.12334	1.38957	0.901494	0.516217	1.19598	3.29631	2.32654	3.7366	1.00288	1.28806	3.04142
0.25689	0.474981	0.454702	0.810895	0.99139	1.3471	1.67807	0.904735	1.10434	0.975117	1.36233	1.46205	1.32423	1.00432	1.32941	0.768925	0.764091	1.27501	0.539531	1.1551	1.70797	0.403704	1.89608	1.16027	0.394295	0.0879516	0.823994	0.522156	0.446891	1.67129	0.656268	0.774334	0.912726	0.391218	0.522156	0.168899	1.12433	0.949946	1.16479	1.12433	1.39451	0.387252	0.573762	1.22836	1.86711	1.50131	1.73985	0.242572	1.65489	1.60027
2.20633	2.93829	1.88127	2.80962	3.82883	3.3553	4.07468	2.32423	2.57192	2.39342	3.31629	3.38819	2.78325	2.09727	3.2555	2.41657	2.55016	1.92296	2.27172	2.0895	1.79826	2.30159	2.68975	2.57022	1.45891	1.45891	1.419	1.5064	1.68257	2.29396	1.91915	3.39835	2.36877	2.01185	2.41495	1.75531	2.08406	3.23634	2.65352	2.74932	3.64962	1.38184	0.614192	2.47612	3.68706	2.88127	4.17313	0	2.8675	3.79181
0.714136	2.2759	0.383386	2.45733	4.03298	2.7939	3.46858	0.821792	2.49134	1.88636	3.22712	3.57168	2.37016	0	2.97012	2.6332	1.5888	1.84278	0.399773	3.39903	1.54399	1.45996	3.02591	2.21785	1.4351	0.389347	0.962808	1.15575	1.69466	3.40218	0.83875	0.967095	2.03808	2.22805	2.77273	1.33971	2.02219	2.9514	1.8488	1.72072	3.01863	0.203765	1.32423	1.63506	3.37962	3.52732	3.848	0	2.65444	3.29293
0.666847	2.35417	1.74244	2.10333	2.32797	2.7433	1.98404	1.08882	1.40163	0.949722	2.1776	2.27232	1.49211	0.649294	2.06764	0.945533	2.49339	0	1.52306	1.68661	0.303693	0.766213	1.25761	1.92296	0.649294	0.295605	0.660381	1.30159	1.6731	1.81762	1.87263	2.59024	1.60975	1.30159	0.644687	1.23143	0.743386	1.4844	0.535456	1.29866	2.63552	0.415867	0.82603	1.8679	2.94148	1.63134	3.43763	0.634129	1.87381	2.94148
1.89501	0.433888	0.0978451	2.03745	1.67488	0.935278	1.94844	1.70625	1.42448	0.674892	0.853596	2.52463	0.337028	0.690659	1.01258	0.0739989	0.415029	1.84657	0.559417	1.04974	0.781806	0.395921	1.69065	1.29637	0.121304	0.233194	0	0.593363	0.337028	2.41026	0.921982	1.39591	0.356927	0.121304	1.31684	0.144387	1.30664	0.254567	2.15577	0.974448	1.14437	0	0	0.254567	1.38626	1.14437	3.25984	0	0.867535	0.736952
2.77863	3.71809	1.05728	3.03457	2.99729	3.76977	3.46858	1.55041	3.00144	2.26724	3.94392	2.61683	2.31208	2.47768	4.45154	1.6173	2.34312	0.998412	3.87676	1.7433	1.98732	2.24458	1.69198	3.91169	0.592445	0	0.898634	1.12035	1.60265	2.6581	0.680954	2.59526	1.43189	2.12267	3.16495	1.22527	3.13389	2.70487	3.20116	2.64824	2.67807	0.996316	0.317999	3.04142	3.66562	2.3297	4.41007	2.04369	2.13389	3.081
0.456782	0.168846	0	1.30405	3.12751	1.98518	3.8613	1.26732	2.00019	2.04428	2.32013	2.73319	2.46775	0.785979	2.82873	0	1.64681	1.08232	1.49621	1.51722	0	0.142042	1.03939	1.82589	0.581724	0	0	0.933951	1.42016	1.39767	0	2.83293	1.22962	1.05384	0.561637	0.640358	1.67513	1.71205	1.82589	1.4641	2.40149	0.456782	0.195162	1.94698	1.22962	1.89173	3.92361	0.390005	0.733079	0.168846
0.562624	0.832257	0.230741	0.257152	1.87444	1.60307	1.40472	1.31956	1.64368	1.04426	0.966361	1.45121	1.34441	0.54129	0.257152	0.814582	1.40472	0.257152	0.382408	0.684398	0.283088	0.358211	1.30697	1.18846	0.684398	0.832257	0.283088	0.644938	1.52914	1.07427	0.497652	1.17468	1.5073	0.257152	0.54129	0	1.41648	1.48512	1.41648	0.741635	1.94924	0	0.230741	0.382408	0.98228	0.358211	2.13872	0.664803	0.583647	0.583647
0	0.222203	0.256124	1.11476	0.873867	0.736436	1.6236	0.414706	0.384354	0.584521	1.61054	1.11476	0.530107	0.584521	1.61054	0.187465	0.979169	1.09616	0.736436	0.584521	0	0.187465	0.829495	0.806787	0.321663	0.289266	0	0.712201	0	0.610977	0	0.222203	0.321663	0.289266	0	0.321663	1.78333	0	0.958714	0.115375	0	0	0	0	0.384354	1.25557	1.82912	0	0.636957	0.222203
0.583712	0.69893	0.438825	0.567935	2.66266	2.14926	0.311736	0.877116	0.550408	1.57337	2.20727	1.96458	0.444349	0.974382	0.682394	0.987175	1.15575	0.438825	1.16543	2.19944	1.31673	1.08066	0.843743	0.671203	0.567935	0.567935	0.896931	0.968128	0.158466	0.432211	0.316841	0.900954	0	0.968128	0.563744	0	0.562377	1.05172	0.162468	1.34993	0.972252	0.437654	0.159758	0.665029	2.51753	1.33514	2.42412	0.434455	1.123	2.29249
0.967464	2.40572	0.682933	2.71039	3.41765	3.43803	2.36709	2.07245	1.54992	1.68212	1.91571	2.44626	1.58352	1.65855	1.79577	1.26963	1.36121	0.381505	1.28036	1.27739	0.561986	0.560519	2.11603	1.32941	0.692606	0.692606	0.958954	1.42169	1.98768	1.75702	1.44626	2.35473	1.51299	1.57773	1.33743	0.686075	2.01614	2.26484	2.21847	1.49927	1.78952	0.81106	1.76299	1.40381	3.19361	2.74093	3.93168	1.94186	1.03773	2.93357
1.57386	2.10266	1.97196	3.18174	3.31861	3.01757	3.73552	2.59813	3.66221	2.8266	4.04527	4.97636	2.70221	2.1375	3.28363	2.35332	2.24428	1.29924	3.44015	3.21661	2.02361	1.45733	4.1375	2.58736	1.18587	0.510962	2.16092	2.91246	1.28214	4.05224	1.44943	3.96625	2.96717	2.43909	2.32251	2.5435	3.72028	3.09761	3.09761	3.44215	3.84298	2.04334	1.40654	3.36261	3.9991	4.02414	4.75916	2.35811	1.52005	4.22419
0	1.22589	0.886355	1.00576	0.646808	1.09153	1.00576	1.19156	1.41305	0.914258	1.19849	0.873104	0.364012	0	0.783918	0.197362	0.340847	0.359296	1.02715	1.30976	1.22342	1.02503	0.183328	0.992768	0.51783	0.193961	0.197865	0.362105	0.759582	1.07861	0	0.373843	0.783918	0.513996	0.999062	0.191942	0.890252	1.64801	1.18903	0.361207	1.36681	0.190299	0.188781	1.0827	1.35106	0.878765	2.41792	0.640806	0.357496	2.03633
1.8024	1.23143	0.259544	2.23573	2.56706	0.989357	1.38128	1.91953	0.568324	0.387583	1.07245	0.744936	0	0.586308	2.04194	0	0	0.259544	0.600936	1.22589	0.785258	0.141433	1.48233	0.838508	0.263756	0.767231	0.863383	0	1.50335	0.904195	0	1.02148	0	0	0.136716	0	1.47716	0.673195	1.31441	0.580628	1.37851	0.478195	0	1.35502	2.72247	1.35502	2.66607	0	0.371726	1.70487
0.476434	1.24489	1.419	2.71875	2.90843	2.15056	2.17025	1.52406	1.34993	1.81558	2.17025	2.40136	1.27202	1.5787	2.44917	1.68527	1.46048	0.948451	1.30042	0.906968	0.750778	0.906968	1.72944	1.60692	0.250113	0.733268	1.17377	0.459641	0.934479	1.29983	0.824401	1.77863	1.21971	2.1606	1.20977	0.642563	1.14796	1.77905	1.42385	2.32826	2.00684	0.455018	1.68077	1.35727	2.1167	2.53082	3.44639	1.97856	2.01792	2.1167
0.945608	1.04124	0.810895	1.72378	3.05172	2.43296	2.51979	1.59884	2.07142	1.28806	2.45391	3.24808	1.26484	0.596267	2.45733	1.68482	1.2762	1.25278	2.18935	2.64593	1.75446	1.63413	2.12862	0.910809	0.71352	0	0.725436	0.916706	1.74028	2.81865	1.28274	1.85957	1.83471	1.9222	1.01078	0.706906	1.46989	1.71194	1.76681	2.14209	2.51627	0.908813	0.99581	2.20289	3.69042	2.60763	3.24732	0.320196	2.24793	3.5741
0	1.23573	0.863542	0.875072	2.24671	1.19409	0.875072	0.959622	1.02361	0.573568	1.47871	1.50386	0.560911	0.778124	1.05381	0.165172	0.994869	0	1.30685	0.575022	0.576474	0.45133	0.836086	0.159758	0.562279	0	0	0	0.939452	0	0.78902	1.23082	0	0.66948	0	0.305095	0.771125	1.4678	1.33971	1.04264	2.52406	0	0	0.548831	1.83512	1.72857	2.75574	0	0	0.663299
0	2.26183	0.679244	0.688852	2.38101	1.00144	1.50386	1.38847	1.36289	1.0321	0.860844	1.24793	1.01221	0.267835	1.15575	0.872553	0.647637	0.486354	0.275365	1.63041	1.1776	0.878529	1.88323	0.849439	0.688852	1.27977	0.502534	0.684011	0.836571	1.25036	0.272262	1.97636	1.60692	0.855113	0	0	1.77357	2.07929	1.49313	1.85639	0.68724	0.262914	0.260748	0.481609	1.8472	1.75617	2.61612	0.260748	0.676177	2.53531
0.554245	1.59932	1.22342	3.12135	3.68594	2.9953	3.41495	2.15153	1.96643	1.73118	2.54424	3.40558	2.10869	2.38654	2.50995	1.42814	1.08338	1.68975	1.73769	1.16414	1.43936	0.949348	2.39643	1.55041	1.23818	0.811553	1.34596	1.69822	2.38322	2.21599	1.79077	2.41819	1.71017	1.55876	0.535157	0.675364	2.45365	2.33056	2.33056	2.80116	1.70443	1.93017	1.53953	1.97563	3.69822	3.15704	4.40667	1.11969	1.21909	3.89821
2.3173	3.1132	1.31904	2.55287	4.41481	2.99548	3.57894	2.26903	1.86235	1.62199	2.92448	2.81844	1.64293	2.05102	3.03949	3.28924	0.728748	2.16575	1.36065	2.00791	1.47353	1.71896	2.2397	3.34582	0.857026	0.591775	1.16543	1.43776	1.41143	2.29778	1.70973	3.19014	1.64893	2.79286	1.0036	1.20351	2.68077	3.02077	2.32452	2.35304	2.30539	2.50309	1.18903	2.63691	4.12019	3.41305	4.55766	0	2.42196	3.69153
0.804467	1.51904	0.773574	3.10131	3.13816	3.25005	2.76065	2.82456	2.37072	2.53804	3.9486	1.25761	1.95606	2.50944	3.10518	1.50487	1.73985	1.04544	1.31499	1.31267	2.54523	1.07929	1.89491	1.27441	1.488	0	0.79693	2.67084	1.03069	2.04893	1.30451	1.31267	1.06074	1.65398	1.94972	0	1.27917	0.77703	1.27917	1.27917	1.95606	0.436908	0.4336	1.461	0.771801	1.9279	2.91418	1.03703	4.68313	2.88108
0	1.36793	1.00144	2.13718	2.22435	1.50437	2.34454	0	1.10098	0	0	1.48543	1.60075	0	1.13291	0.758815	0	0	0	1.78409	0	0.432104	0.5655	1.73898	1.33857	0	1.8492	0.418892	0.218595	0.409472	0.603217	0.23217	0	1.42438	1.51248	0.223917	0.417812	0	0.417812	0.588613	1.33628	0	0	0	0.999206	1.21412	4.54844	0	1.49876	1.584
3.68706	1.87224	0.881978	2.20257	3.19802	3.17121	3.08134	2.02184	1.40708	2.08814	3.56194	3.26168	2.78701	1.13816	2.43002	1.41143	0.90589	1.42546	0.695014	1.55533	0.771717	1.21537	1.51501	1.59598	0.678613	0.118745	1.09694	0.952632	1.26544	2.57797	1.26183	3.38294	1.3978	2.60928	0.511164	1.33685	2.45786	2.34199	1.68032	3.70487	2.67559	1.78115	1.96938	4.36877	3.82782	3.33371	4.0917	0.662935	0.665938	2.42519
1.14078	0.929033	0.562963	2.26003	2.81044	2.4049	2.64316	1.9594	0.64284	1.25882	1.73639	1.69822	2.03562	0.906506	1.18078	1.66721	0.704606	0.818687	1.13881	1.72072	0.378955	1.37685	2.32912	0.894682	1.04893	0.256165	0.26123	1.17121	1.65627	1.15056	1.12895	1.58352	1.29983	1.45101	1.45101	0.822281	1.92029	1.92029	1.76596	2.24641	1.64662	0.362442	0.462052	1.1551	3.5435	2.13652	3.18793	0	1.83309	2.90169
1.56852	1.04194	0	1.77146	1.00432	1.87145	1.83188	1.45418	0.358059	1.55974	1.06833	1.34993	0.595026	0	1.07039	0.802979	0.266876	1.28511	0	1.59884	0.747087	0.29337	1.16285	1.52055	0	1.42331	1.03281	0	0	1.82497	1.08202	2.59335	1.426	1.01078	0	0.445091	1.45154	0	0.955834	0.955834	1.94261	1.19535	0.943734	2.1865	3.31571	2.04474	3.94017	2.64547	1.09963	3.70487
0	0.557893	0	0.160958	0.394783	0.669161	0.305748	0	0	0	0	0.210854	0	0	0.704421	0	0	0	0	0	0	0	0	0.109275	0	0	0	0	0	0.109275	0	0.557893	0	0	0	0	0.109275	0.160958	0.805309	0	0	0.259081	0.160958	0	0	0	0.633017	0	0	0
0.53824	1.14143	0.515813	1.38073	1.36513	1.71896	2.38654	0.784671	1.42492	0.534161	2.26033	1.17887	1.29514	0	1.3835	0.199751	0.62293	0	2.33857	1.03492	0	0.806613	0.866789	0.363451	0.906814	2.16993	0	0	0.50711	1.34993	0.531469	1.94373	0.370164	0.900876	0	0	1.00648	0.656725	0.518334	0.656725	1.53107	0.514602	0	3.31063	1.65214	0.191057	3.45615	0	1.1903	1.94748
2.26873	1.74803	1.12035	1.20414	3.15364	1.59837	2.41846	1.50131	1.67672	1.4163	2.01507	1.81188	0.98178	1.06074	1.45575	1.6332	1.93206	1.49313	1.15834	2.56365	1.79202	1.08134	2.28865	1.78869	0.406972	0.520649	1.68661	0.97761	1.57918	2.34795	0.914488	1.08134	2.29954	0.516721	1.65718	0.620023	1.83875	2.1137	2.18365	2.67107	2.19377	0.615605	0.144699	2.16414	2.96569	2.09457	2.97929	0	0.967242	2.03104
0	0.372642	0.397685	1.53822	1.30662	0.913925	1.03059	0.647795	0	2.54882	0	0.93118	2.52629	0.647795	1.8599	0	1.26639	0.470308	0	1.31978	0	0	1.23894	0.470308	0	0	0	0.446504	1.27993	0	0.493725	0.913925	0	0.446504	1.09325	0.294793	0.647795	0	1.19676	0	0.668521	0	0	0	2.14512	0	1.54944	0	1.16794	0
0	1.30846	1.08001	1.99257	2.39203	1.66735	2.78808	1.61949	0.80846	0.577497	2.43414	1.09759	1.19876	1.09759	2.04785	0.931147	1.27796	0.526511	0.418792	1.64362	0.577497	0.91141	0.577497	0.969829	0.302377	0.271744	0	1.02597	0	1.96411	0.302377	2.29636	2.24996	1.43827	0.988787	0.446485	1.19876	0.742969	2.32648	1.58253	3.12015	0.240447	0.271744	0.850526	1.50563	1.83387	4.72899	0	1.66735	1.3676
0.847837	3.66448	2.3083	3.36233	4.76288	2.9428	4.59753	1.65398	3.39712	2.44308	3.77505	4.31615	2.13553	2.53531	4.47638	1.60786	2.97765	1.64524	1.82863	2.26784	3.08661	2.26784	3.71039	3.9486	2.08746	0	0.559834	2.22682	1.22712	2.63923	1.81599	2.97012	1.92372	1.8508	1.34142	1.04963	2.22342	2.76787	1.848	2.17536	2.87303	1.04334	2.00216	2.77842	3.31383	2.98422	4.95606	0.808509	2.16221	3.84197
0.197236	0.197236	0.188021	0.772815	2.8885	1.75146	1.99132	0.507313	1.32251	0.90381	4.81096	0.750435	1.09085	1.1865	0.649478	0.783666	0.336169	0.638769	0	0.662206	1.73855	0	0.485633	0.503552	0	0	0	0	0.96739	1.67356	0.518938	1.11437	0.191815	0.987903	2.03245	0	1.17696	1.75745	1.42277	1.92638	0	0.760604	0	0.185993	1.55778	0.755486	2.04858	0	0	1.62433
0.333195	2.21319	1.57337	2.62106	4.26828	3.23205	3.39931	3.01792	2.63297	2.07656	3.65076	5.25814	2.81024	1.52857	3.23955	1.97929	2.40735	2.73985	2.28836	2.49774	2.59717	2.43029	3.32063	2.44493	1.52857	1.0036	2.7327	1.38902	1.61212	2.176	1.41305	2.6241	1.53157	2.04054	1.90304	1.63738	2.79929	2.72006	2.24062	2.12201	2.09018	0.577634	1.22836	1.56218	2.81394	3.9222	3.87283	0.450063	1.56755	3.8125
0	0.874086	1.94969	1.06565	2.86758	1.70677	2.42558	2.36126	0.81128	0.723044	1.48327	2.23136	2.86758	1.02932	0.81128	0.745614	1.38606	1.3423	0.874086	1.93012	0	0.272873	0.894428	1.15267	0.55432	0	0.874086	1.44241	0.209339	1.42853	1.40036	3.73167	0.392117	0.528521	1.74088	0.81128	2.39735	1.66001	2.36126	1.64808	1.87999	0.973044	0.874086	0.767836	1.52301	1.7296	3.51887	1.13568	0.83252	0.700115
0.436162	2.32193	1.15704	3.62994	3.14209	3.00809	2.71743	2.0165	2.33771	1.26243	2.64062	3.16993	1.43403	1.17121	2.10769	1.67897	1.24489	1.69466	1.26784	1.73942	0.954866	2.38128	2.54127	1.64386	0.15549	0.295841	0.763327	0.745797	2.17217	2.27709	0.856946	2.67333	0.752663	1.01078	1.23511	1.29983	2.01328	2.27023	1.70044	1.36457	1.98185	0.416299	0.634779	0.996244	2.96384	2.25036	3.85898	0.634779	0.53077	3.83491
1.59455	2.54003	1.30859	2.92847	4.6565	2.93452	4.08151	2.41143	2.66767	2.52907	2.98422	2.9092	2.57168	2.71392	2.61471	1.33914	1.55974	2.03598	1.97929	2.0314	2.23787	1.66084	2.4665	2.96218	0.927366	1.03703	1.72334	2.146	1.52657	3.14356	1.33914	2.99077	1.32596	3.10383	1.82049	1.69064	2.69955	2.96938	1.9895	2.91361	2.33514	1.30568	1.11636	1.38184	3.49953	3.37044	5.26078	1.6731	1.67897	3.70819
0.412944	2.72966	0.394953	1.38018	4.32553	3.44903	4.03474	1.61589	2.84258	1.92258	2.36933	2.13586	0.96997	2.22836	3.22635	1.48285	2.96828	2.25671	2.68952	2.85957	1.31441	2.30801	3.80529	0.837863	0	0.849119	0.86267	0.212756	0.945533	3.1273	0.860685	1.21226	2.18174	2.26694	0.843421	1.18078	1.53655	2.93603	0.708055	1.88479	2.32048	0	1.43936	2.24367	3.50589	4.14241	4.15137	0.552869	2.62433	3.63923
0.442439	1.48285	1.0165	2.92543	2.24853	2.44228	2.16092	1.90804	1.73985	0.438932	2.85798	1.87735	1.91418	1.45207	1.78157	1.93659	1.70044	1.0165	2.19472	1.27917	1.94972	1.94636	1.39726	0	0	0.429964	0.437867	1.44414	1.22466	1.42008	0	1.80612	0.762561	1.90804	1.76935	1.02077	1.02077	0.753861	1.02077	0	1.02786	0.748719	1.42546	1.23205	2.02184	2.23542	1.63041	1.42546	0.747001	1.2394
0.858618	1.15056	0.90273	2.94242	2.44467	1.50386	2.58856	0.750435	1.15769	1.85559	2.11902	2.63413	1.46728	0.755657	2.63877	1.32308	0.863463	0.659651	1.33342	1.14535	0.382944	0.381948	1.19912	0.74528	0.259062	0.372952	0.487178	0.664301	0.88924	0.130878	0.378955	1.54597	0.479748	1.56023	0.474981	0.571337	1.40708	1.85758	1.29748	2.23051	1.18587	0.470303	0.967242	1.44308	1.8484	2.59979	3.09051	1.49313	1.80653	2.02963
1.18587	2.15088	2.21226	3.90014	2.8677	3.76553	3.94767	2.61659	3.39191	3.10047	3.2302	2.97911	1.93621	1.44679	2.63087	1.75916	3.07382	0.313014	2.14763	1.7137	2.82762	2.30071	2.61046	2.05311	1.74114	0.578407	1.81476	2.33142	2.11237	2.30129	2.29013	2.53953	2.15769	2.18396	1.07039	0.791689	2.9222	3.58135	2.77589	2.32797	3.06626	0	1.65764	2.94579	3.34767	4.40871	5.26978	2.53356	3.75809	4.16269
2.71428	3.46825	1.88597	3.29598	5.57599	4.36975	5.05083	3.84062	4.14887	2.96501	4.31267	4.30398	2.39667	4.29648	5.51754	1.68627	4.88161	2.6133	4.02581	3.43221	3.15109	1.08827	2.49164	2.71428	1.18888	2.24394	2.68012	2.80866	3.51206	4.24678	2.87392	4.50925	2.44267	2.50037	1.85228	0.546672	3.8543	2.40133	2.38257	3.46602	7.48976	1.95109	3.72437	3.03876	3.97192	2.70676	4.66486	1.44541	3.07718	3.46602
0	0.316725	0	1.32423	1.30918	0.390888	0.212009	0	0.204767	0	1.68572	2.01757	0.306612	3.0365	0.777956	0	0.286763	0	0	0	0	0.406428	1.13225	0	0.307429	0	0	0	0.686971	0	0	1.04124	0	0	0	0	0.209765	0	0.769095	1.48543	1.22774	0	0.547351	0.547351	0.696439	0	1.41846	0	0.388906	3.36569
2.80756	2.80756	1.09828	2.34028	4.23266	3.86493	3.19014	3.26769	1.59072	3.37782	4.59156	4.33056	2.60739	2.66471	4.5741	3.37002	1.60502	1.55533	2.80385	2.89569	2.30714	2.43669	2.20383	2.31991	1.25882	0	1.59264	2.91839	2.4813	2.33228	2.25792	3.18777	2.09119	2.42573	3.08406	1.24914	2.18808	2.65031	2.42223	2.87007	2.96901	0	0.745539	2.37072	4.74524	3.67016	4.83592	0	3.16011	5.17592
0.650856	1.27798	0	0.756511	1.94298	0	2.73401	0.495695	1.21909	1.27023	0.974676	2.53082	0.350384	1.85599	1.80281	0.642933	0.595122	1.39287	0.512277	0	2.09356	1.57676	0.474462	2.0878	0	0	0.883464	0.968349	0.734482	0.736129	0.642933	1.50691	1.4844	1.60881	0.863938	0.494467	1.0635	2.18365	1.3978	0	1.95866	2.25761	0	1.76977	3.57773	1.22589	3.54597	0.739416	2.25429	2.58448
0.868529	2.03457	1.30568	2.67627	3.49825	2.95773	4.19928	2.33857	2.77926	2.58785	2.78471	2.77926	1.4813	1.72115	2.32366	2.3978	2.26003	1.82823	1.16027	2.0635	1.56316	1.60975	2.46258	1.90574	0.262674	0.847035	1.50335	1.19346	1.76723	1.92448	1.78241	2.89976	1.72378	2.25126	1.12961	1.42116	2.569	3.15299	2.05589	2.18682	2.92048	0.833983	1.50741	2.64085	3.48156	3.32467	4.22342	1.40545	1.86156	3.50716
1.22162	1.88839	1.74013	2.2931	3.25177	2.44704	4.04852	1.85083	2.2591	1.82781	2.08238	2.21247	3.48297	0.76901	2.65748	1.71526	1.62023	1.75648	1.57487	2.24758	1.75648	1.19788	1.97474	2.0496	0.46529	0	0.48504	1.62023	0.907174	1.85842	0.668956	3.80315	1.62913	1.63798	1.98171	0.736424	2.75017	1.50888	2.24758	2.2591	3.747	0.523747	0.404364	1.91775	1.66421	1.86597	3.66713	1.47964	2.60429	1.48945
0.847195	2.57386	0.382723	2.18745	4.17073	2.7914	3.27158	2.27202	3.22265	2.52356	2.93489	3.92029	2.45154	2.3274	3.52857	1.93847	2.19472	1.64432	1.89064	2.64178	2.22157	1.37184	2.42358	2.26213	1.91953	0	1.68257	1.25036	1.69287	2.09896	1.17568	3.05415	1.86235	1.90997	1.25036	1.84679	2.52005	2.9201	2.12466	2.63087	2.80962	1.14535	0.926607	2.20257	4.2032	2.53705	3.78136	0.807849	3.04404	4.4019
1.6753	2.87066	0	1.35148	4.47411	3.15114	4.03654	1.6753	2.8494	0.776901	1.35148	2.7724	1.63444	0	1.84963	1.93286	1.74604	1.65909	1.77641	3.17128	0	1.02467	2.59637	0.514065	0	0	0	0	1.60936	1.73835	3.87931	3.34846	0	2.29982	1.54908	0.699788	2.30503	2.79111	3.98385	2.65882	1.4204	1.32091	0	1.53139	2.52216	3.03665	6.00756	0	1.16898	1.14591
0.354678	1.5612	0.946431	3.09576	0.946431	2.31412	2.08236	2.69555	2.63041	1.16543	1.88596	2.25217	2.47742	0	0.960808	0	1.16864	0.843662	0.979952	0	0	0	0.326307	2.35219	0.344374	0.344374	1.90804	2.1177	0	1.49672	0.349931	0.501312	0.62368	1.13881	0.486251	0.180403	1.30159	1.04684	2.11437	1.37796	1.30918	2.45681	0.335483	0.335483	2.23174	2.67061	3.14812	0	2.48749	0.338111
2.49876	4.16027	2.74093	5.16872	5.12846	4.38957	4.63169	3.36499	4.51033	4.48156	4.80735	4.74147	3.55704	2.89317	5.0321	4.02857	1.05033	2.84599	3.63227	3.42975	3.30422	3.30027	4.87971	3.98003	2.73487	2.84238	1.80529	3.13323	3.34497	3.23925	2.60999	4.01703	2.73855	2.48233	2.66744	1.33628	3.46467	3.76341	3.37893	3.60644	3.80219	2.62387	3.0861	4.4822	5.27277	4.22728	5.57561	1.75403	2.8885	5.51475
1.70219	0.253173	0	2.63303	3.69389	1.83417	1.70219	2.29527	1.61453	0.391456	2.69844	2.05003	3.19795	1.79483	3.91869	1.96398	0	0.879108	1.22822	0.916243	0	1.84384	1.0888	1.34176	1.12097	0	1.16791	1.02223	1.96398	0.860175	1.16791	3.17898	0	0	0.970212	1.16791	1.78483	1.59176	0.897795	2.04165	3.60287	0	0	2.13124	1.7441	2.64966	4.22835	0	0.720201	0.517636
1.65855	2.79348	1.55974	3.20852	3.16944	4.25096	2.63645	2.98732	2.91284	2.36989	2.66038	4.71809	1.67129	1.72072	2.82171	1.78409	0.975337	0.864097	1.96495	2.37323	2.72072	1.05102	2.80571	2.48903	2.63645	2.34199	1.6951	1.35106	1.63691	2.30159	1.04404	3.22697	1.7685	2.14176	2	0.784001	1.514	2.38626	1.83915	1.514	1.57386	1.28155	0.266277	2.44864	3.50208	3.2499	4.0009	1.77905	0.267716	3.87774
0.390888	0.390888	0.102927	0.460795	1.02503	1.84318	1.92029	0.741057	1.11103	1.47145	1.48852	1.41522	0.744506	2.08304	1.41197	0.882056	1.17249	0.601887	0.551295	0.762136	1.00576	0.301002	2.98987	0.858777	0.104699	0.104699	0.884012	0.675184	0.845751	1.01293	0.545771	1.69733	1.63877	0.457332	0.978049	0.29066	1.35727	1.13093	2.19219	1.99095	1.66721	0	0.370053	2.07587	1.68347	0.664301	1.64155	0.101785	1.95121	3.85
2.63483	3.44639	2.51223	4.88166	4.91743	4.66619	5.35579	4.45022	3.93734	4.07724	4.32409	5.08789	3.88947	3.95327	4.53107	3.12068	3.17808	2.48052	3.5097	3.94205	3.63575	3.82883	4.24108	3.61706	2.4359	1.70841	3.56194	3.14877	3.66107	4.01881	2.55483	4.09255	3.18412	3.90593	3.12829	3.42143	4.43763	4.48671	3.9607	4.35262	4.80787	2.73963	2.75531	4.13093	5.39197	4.98732	6.48365	4.19061	3.85	5.24945
0.468635	1.38515	0.196481	2.28125	1.1635	1.79909	1.7866	1.02148	1.58592	1.37685	1.22404	1.68527	0.972619	0.738292	1.39944	1.19219	0.812457	0.907198	0.467384	1.42116	1.24914	1.04824	1.89763	1.06626	0.375178	0.10333	0.684011	0.733268	0.948152	1.14991	0.381173	1.33685	1.27202	0.198117	0.287827	0.450908	1.21475	1.54003	1.71149	1.25942	1.51147	0.447526	1.20038	1.15445	1.20727	0.954122	1.79286	0.282499	3.11902	1.79618
1.59837	3.852	1.96051	4.08236	4.72356	4.58556	5.37816	3.05189	3.92315	2.52932	4.25927	4.37295	3.0165	2.56194	3.82375	2.64247	3.19771	3.47508	2.43909	1.76299	1.71149	2.59455	4.44493	2.44837	2.26364	0.986302	2.39451	2.09828	2.6311	2.66198	2.64247	3.58015	2.68077	3.11403	2.25338	1.55533	3.26379	3.80426	3.29968	2.69019	2.9944	1.60502	1.75788	3.25927	4.16511	4.05311	5.51286	0.777872	2.78031	5.24793
0.612356	1.71003	1.59316	2.29769	2.32049	3.07419	2.55009	0.574912	1.84198	0	1.0271	1.31519	3.34555	2.37597	2.04046	1.43497	1.55521	0	1.2454	3.06071	2.36505	0.160276	2.69238	1.15947	0	1.0409	0.496977	4.36753	0.414589	1.3599	1.84984	3.80164	0	1.97009	1.31519	0.865924	1.64828	0	1.46598	1.34885	2.648	0	1.17207	1.14677	0.701923	2.47585	3.22079	0	1.50632	0.970552
2.9092	3.9486	2.29337	5.2521	5.05702	4.55275	4.93452	3.93074	4.9814	3.92315	4.45615	5.6453	3.55949	3.40409	4.31904	3.24869	3.63343	2.51324	3.26439	3.58256	3.03527	3.68032	4.62	4.16591	2.31383	2.56803	3.95791	3.05832	3.75809	4.2765	3.3897	4.59813	2.72944	3.19283	2.96107	3.29234	4.18507	4.93734	4.19535	4.20633	4.12019	2.78722	3.03245	4.45154	5.71836	5.26191	5.8622	3.26978	3.46336	5.5509
3.12002	4.02059	3.37295	4.95745	5.03298	4.98048	5.83213	4.33485	4.38681	4.4522	4.81967	5.30049	5.16511	3.77083	4.62877	3.85699	4.6427	3.2891	3.97545	5.10182	3.90304	3.74308	4.6893	4.17871	2.79784	2.3274	4.32193	3.32193	2.81147	4.3505	3.43976	4.63575	4.20711	3.95047	3.69488	3.44042	5.0018	5.75382	5.02148	5.12267	5.04045	2.80302	3.25232	4.27501	6.32787	5.24831	6.91409	4.32769	4.04963	5.45055
2.30859	4.40667	2.07073	3.67356	4.35685	5.47346	3.06454	1.87499	3.68594	4.54535	4.38059	5.9279	3.57046	1.09288	4.44228	2.87696	4.774	3.49825	3.37072	3.07433	4.40259	4.07553	3.84197	1.17185	4.72028	1.35502	1.79036	3.27873	2.69064	2.75382	1.66129	4.26228	2.09356	4.79077	4.73877	2.75275	3.95977	3.29572	4.76447	5.08321	3.49953	2.55016	1.73942	3.9364	4.51033	4.18587	4.66505	0.498455	1.62106	2.68077
0.460271	1.17185	0.440633	1.06419	3.20398	1.20789	3.93546	1.13816	1.83471	1.16414	2.57725	3.6893	0.446256	0	1.67265	0.454281	0.742524	0.965323	0.906275	1.16672	2.49083	2.08304	2.64316	0.673828	1.36457	0.570171	0.168257	0	1.51954	1.57966	1.74157	1.52005	1.43403	2.16446	1.05728	1.48336	1.28511	1.42062	2.04054	0.78115	1.4916	1.8528	0	0.556503	2.88947	2.9241	3.60999	1.33914	0.87074	2.91246
2.2765	3.49697	1.12763	2.79306	3.98277	2.92922	4.19298	2.67356	2.22589	2.03175	3.34312	3.11203	2.26574	2.51728	3.13142	3.38073	0.949124	2.30772	2.20977	2.44387	1.92486	1.9982	3.22141	2.94785	1.26724	1.07451	1.40163	2.16575	2.31267	2.92619	1.65489	3.25882	1.93471	2.95884	1.84439	1.5787	3.12912	3.29895	2.99168	2.64731	3.64731	2.78848	1.82293	2.95159	4.21179	3.09035	4.8885	0.475604	3.28377	4.22728
0.272623	0.360239	0.40213	0.716257	2.19936	0.665563	1.63177	1.09394	0.91742	1.06815	0.732767	1.16865	0.987889	0.360239	1.2626	0.203231	0.812597	0.317096	0.482429	1.10666	0	0.226734	0.46277	0.179339	0.732767	0.46277	0.749091	0	1.49328	1.06815	0	1.76616	0	0.155044	0.130333	0.203231	1.49328	0.931792	1.01514	0.732767	1.32926	0	0	0.130333	0.987889	0.130333	2.06238	0.179339	0.716257	0.501825
4.16832	1.98987	2.21164	3.65992	5.13627	4.72356	4.23266	2.85639	5.04571	3.21319	3.59574	4.67356	3.28333	0.865048	4.51286	3.53481	3.32178	3.65191	3.17664	4.30086	3.00988	2.45969	4.40803	3.20242	1.32539	0.75232	2.21257	2.38045	2.52256	3.92125	2.62223	3.43922	3.31121	3.76765	3.53356	2.08644	3.80632	4.07296	3.27187	3.9644	3.47249	0.740366	2.31875	4.03738	4.7845	5.75622	6.19042	2.71896	2.47171	5.25361
2.05172	2.05172	1.43776	2.82518	3.47897	3.43643	5.48929	4.27947	3.1112	3.24215	4.07639	4.0063	2.22805	2.32826	3.09136	4.29205	2.98987	1.95754	2.16124	2.66925	1.79286	3.69488	2.63668	2.84699	0.148869	2.44811	2.35248	2.28659	1.03351	1.67987	2.75596	3.39136	1.93923	2.98112	1.32654	1.7031	4.34625	3.34085	3.3099	3.32539	3.78555	1.91418	1.77737	3.13947	3.26694	5.02059	4.77347	1.18078	1.488	5.59036
3.51728	3.79701	3.1846	5.0691	4.98413	5.26266	5.53667	4.72028	4.41346	4.19061	5.33307	4.65249	4.10182	3.2458	4.34127	3.15007	4.03298	2.85858	3.96901	4.59753	3.99277	3.72028	4.22805	3.63227	3.06402	1.64201	3.29175	3.86888	3.40762	4.30743	3.10819	4.52669	3.5097	3.36135	3.81865	3.26799	4.43296	4.5435	4.48156	3.8885	5.25096	3.05918	2.79452	4.32409	5.66562	5.60377	6.7761	3.35205	3.45878	6.19239
0	2.41224	1.10836	1.5656	1.93546	3.26349	2.51223	1.67897	2.91514	1.65168	2.47871	2.36541	1.90149	2.26003	2.61164	1.37685	1.72203	1.10836	1.3115	1.71501	1.38736	1.77273	3.4221	2.11703	0.477263	0.177216	1.04824	0.602267	1.53007	1.76469	1.22095	2.16704	1.80323	1.19849	2.21008	0.600841	1.73335	2.24641	3.30918	2.08032	2.90977	0.468948	1.09896	2.54176	2.78429	1.09896	2.70531	0.816804	1.82904	4.44228
0.725174	1.56511	0.949348	1.81844	0.949348	3.13077	1.53356	1.80941	3.05294	1.84318	3.34483	0.685537	2.73747	2.99077	2.60146	0.974382	0.370053	1.66539	0.723428	1.20038	1.97453	0.98083	1.6234	1.16414	0.39605	0	0.403377	1.17121	0.935384	1.78241	0.716508	1.20038	1.68616	1.52507	2.42841	0.391988	1.16928	0.391988	1.35671	0.953452	2.51702	0	0.941332	0.690194	1.5145	1.1551	1.82456	0.690194	0.387914	2.49621
3.73335	3.84298	3.60051	4.90159	4.89869	5.01748	5.57198	4.60644	4.57954	3.78346	5.10518	5.2555	4.25323	4.37226	4.85	3.7126	4.44427	3.20742	3.41832	4.74039	4.19219	3.49057	4.58736	4.31615	2.92048	0.842456	4.09424	3.79805	3.37601	4.40871	3.5656	4.86047	4.43829	3.42895	3.97361	4.26679	4.67356	4.66107	4.94392	4.67976	5.72383	2.0769	3.32524	4.69933	5.98094	5.64904	7.02126	4.18269	3.30071	6.23802
0.883136	0.86931	2.60499	2.07094	4.58975	3.03471	3.73867	3.60322	4.72352	2.25233	1.16927	4.18062	2.25765	1.5272	4.24226	1.78458	1.22462	2.72883	0.337847	3.01287	3.04089	1.18051	2.02179	2.14166	0.783449	0.416011	0.812641	1.9902	2.67024	3.05318	1.8494	4.36926	1.82812	1.59598	1.06396	1.05177	4.05646	2.18695	4.21792	2.83934	2.53227	0.644244	1.37896	2.39908	2.27872	1.48249	5.87051	1.62095	2.52347	1.45498
Paired data - each row is an individual sample
[truncated: 17 more columns]

## Sheet: ED Figure 1B
All baseline cases			TRDV1 Not Detected			TRDV1 Detected
Non-responder	137		Non-responder	56		TRDV1 Low			TRDV1 High
Responder	79		Responder	33		Non-responder	34		Non-responder	34
						Responder	30		Responder	30
