# Supplementary material for: PD-1 defines a distinct, functional, tissue-adapted state in Vδ1+ T cells with implications for cancer immunotherapy
Source: Nat Cancer. 2024 Jan 3;5(3):420–32. doi: 10.1038/s43018-023-00690-0 (PMC10965442; doi:10.1038/s43018-023-00690-0)
Supplement: Supplementary file 10 — Statistical source data. [file 43018_2023_690_MOESM10_ESM.xlsx]

## Sheet: ED Figure 2B
KI-67 MFI Index
Iso	Exp
2.34839	8.80868
9.06522	30.5425
7.46204	19.0481
14.1477	18.2124
2.68878	30.9456
9.53988	32.0041
Paired data - each row is an individual donor

## Sheet: ED Figure 2C
Vd1+ cells per grid
Iso	Exp
41520	1396000
19340	644090
2160	310378
15724	1514040
14136	1204029
8460	1871100
6760	5702
2590	1061400
38033	6167466
27200	10315
20400	546110
25000	801678
Paired data - each row is an individual donor
