# Supplementary material for: PD-1 defines a distinct, functional, tissue-adapted state in Vδ1+ T cells with implications for cancer immunotherapy
Source: Nat Cancer. 2024 Jan 3;5(3):420–32. doi: 10.1038/s43018-023-00690-0 (PMC10965442; doi:10.1038/s43018-023-00690-0)
Supplement: Supplementary file 11 — Statistical source data. [file 43018_2023_690_MOESM11_ESM.xlsx]

## Sheet: ED Figure 3B
Vd1 PD-1- Normalised Counts									CD8 PD-1- Normalised Counts
CD8A	CD8B	PDCD1	TRBC1/2	TRDC	TRDV1	TRDV2	TRDV3		CD8A	CD8B	PDCD1	TRBC1/2	TRDC	TRDV1	TRDV2	TRDV3
1185.68	60.86	20	13495.4	23175.2	16835.8	172.32	30.83		9828.15	2465.03	20	28682.2	148.6	900.99	20	20
566.43	28.51	20	7609.73	27757.9	17153.5	20	67.48		9370.94	3301.29	20	25134.2	241.53	181.88	20	21.51
2339.21	328.53	37.95	7677.3	13494.7	11961.7	24.43	56.14		5887.98	1818.75	20	15015.3	109.05	835.85	20	20
1621.96	20	20	11933	21907.2	18970.4	75.44	20		5159.71	2048.76	68.69	33333.8	113.09	74.24	20	20
2303.14	59.1	55.81	9926.63	26493.5	19989.5	67.3	136.25		9805.03	1890.44	20	18032.4	20	89.36	20	20
2265.44	87.89	20	10578.6	19347.9	13954.8	253.06	83.34		11982	1494	20	21019.5	624	499.5	20	37.5
1847.29	91.3	20	11095.9	20101.1	16633.2	111.08	77.6		8150.93	844.9	20	21804.1	115.06	248.76	20	20
1171.58	20	20	8054.89	23856	14807.6	49.41	314.05		9156.94	2039.6	20	23726.3	180.59	164.66	20	20
									5474.4	1695.15	23.68	27429.4	96.55	123.88	20	20
Paired data - each row is an individual donor
									Paired data - each row is an individual donor
Vd1 PD-1+ Normalised Counts									CD8 PD-1- Normalised Counts
CD8A	CD8B	PDCD1	TRBC1/2	TRDC	TRDV1	TRDV2	TRDV3		CD8A	CD8B	PDCD1	TRBC1/2	TRDC	TRDV1	TRDV2	TRDV3
1492.62	20	99.85	10786.3	22425.2	18590	340.51	122.89		6455.4	1753.19	130.3	27263.5	1058.29	871.53	20	20
231.91	21.21	216.86	9831.16	41760	25136.5	20	20		7415.73	3151.32	158.8	34990.9	65.56	59.73	20	20
2549.32	180.41	238.34	9233.07	17204.4	14542.9	51.29	85.08		4457.61	1424.84	87.18	13427.6	1101.01	1291.57	20	20
1856.53	65.9	424.67	12123.5	19191.7	16192.1	20	25.22		4371.29	1202.54	361.3	33240.7	149.08	139.95	20	20
1662.98	20	245.18	10612.2	27788.4	17751.8	71.96	194.55		3810.13	1320.12	99.09	17423.7	4506.95	4062.65	108.68	111.87
2726.17	61.8	249.76	10206.2	19365.2	14480	404.69	86.36		5214.45	3441.96	358.09	57756.3	45.78	20	20	20
1102.32	20	249.58	11786.8	18816.8	15848.5	98.05	68.34
1497.31	57.74	348.44	10267.1	35581	19073.8	94.58	349.44		Paired data - each row is an individual donor
Paired data - each row is an individual donor
