# Supplementary material for: PD-1 defines a distinct, functional, tissue-adapted state in Vδ1+ T cells with implications for cancer immunotherapy
Source: Nat Cancer. 2024 Jan 3;5(3):420–32. doi: 10.1038/s43018-023-00690-0 (PMC10965442; doi:10.1038/s43018-023-00690-0)
Supplement: Supplementary file 12 — Statistical source data. [file 43018_2023_690_MOESM12_ESM.xlsx]

## Sheet: ED Figure 4A
PC1 (23.3%)
Vd1	CD8
-6.17882	16.1126
12.2046	13.5677
-19.618	1.09495
1.07936	6.97274
-9.41987	2.03945
-11.4573	-3.14544
-2.24624	8.10018
-8.95473	15.4944
-9.6357	7.5893
6.59925	11.9321
-19.075	-1.53962
-16.6368	4.50529
-11.6991	-1.5466
-0.411147	26.7188
Paired data - each row is an individual donor

## Sheet: ED Figure 4B
PC2 (14%)			PC2 (14%)
Vd1 PD1-	Vd1 PD1+		CD8 PD1-	CD8 PD1+
0.459392	3.47247		10.1871	-10.0552
0.992178	-9.04046		4.84138	-11.5652
-4.69986	-4.83546		0.794178	-3.96687
2.19036	-1.42133		7.60824	4.81393
-1.77424	-1.97532		11.95	-5.70231
9.18175	5.1888		-1.54925	-19.4215
-13.1561	-16.9279
			Paired data - each row is an individual donor
Paired data - each row is an individual donor
