# Supplementary material for: PD-1 defines a distinct, functional, tissue-adapted state in Vδ1+ T cells with implications for cancer immunotherapy
Source: Nat Cancer. 2024 Jan 3;5(3):420–32. doi: 10.1038/s43018-023-00690-0 (PMC10965442; doi:10.1038/s43018-023-00690-0)
Supplement: Supplementary file 13 — Statistical source data. [file 43018_2023_690_MOESM13_ESM.xlsx]

## Sheet: ED Figure 6
CD107A (%)					TNFa (%)					INFg (%)
(-)	(P)	(P+A)			(-)	(P)	(P+A)			(-)	(P)	(P+A)
65.9	50.2	55.9			52.6	34.4	36.8			4.44	5.86	7.57
60.7	46.1	46.3			49	34.4	31.1			8.91	9.93	7.71
52.2	46.9	40.7			60.9	46.9	33.3			21.7	12.5	18.5
87.5	60.8	85.4			74.5	55.5	79.2			41.6	32.1	45.6
55.3	22.6	49.5			47.4	20.6	39.8			16.3	7.62	12
Paired data - each row is an individual donor					Paired data - each row is an individual donor					Paired data - each row is an individual donor
