# Supplementary material for: PD-1 defines a distinct, functional, tissue-adapted state in Vδ1+ T cells with implications for cancer immunotherapy
Source: Nat Cancer. 2024 Jan 3;5(3):420–32. doi: 10.1038/s43018-023-00690-0 (PMC10965442; doi:10.1038/s43018-023-00690-0)
Supplement: Supplementary file 14 — Statistical source data. [file 43018_2023_690_MOESM14_ESM.xlsx]

## Sheet: ED Figure 7A
NSCLC-A (Vd1)						NSCLC-B (Vd1)						NSCLC-C (Vd1)						NSCLC-D (Vd1)						NSCLC-E (Vd1)
anti-CD3	CD107A	5.81	2.45	3.75		anti-CD3	CD107A	5.45	1.64	0		anti-CD3	CD107A	37.7	12.5	13.8		anti-CD3	CD107A	76.6	41.8	51.4		anti-CD3	CD107A	51.8	32.4	44.4
anti-CD3	TNFa	3.87	2.04	2.5		anti-CD3	TNFa	1.82	1.64	2.86		anti-CD3	TNFa	24.9	10.2	12.8		anti-CD3	TNFa	68	32.4	46.3		anti-CD3	TNFa	32.1	25.9	32.4
anti-CD3	IFNg	0.65	0.41	0.42		anti-CD3	IFNg	0	1.64	2.86		anti-CD3	IFNg	6.43	4.59	4.67		anti-CD3	IFNg	53.3	24.9	34.6		anti-CD3	IFNg	16.1	10.2	13.9
anti-CD3	IL17A	1.29	0	0.42		anti-CD3	IL17A	0	1.64	4.29		anti-CD3	IL17A	1.17	0.51	0.74		anti-CD3	IL17A	1.72	0.47	2.8		anti-CD3	IL17A	0.89	0	0.93
MICA	CD107A	31.7	22.5	18.4		MICA	CD107A	19	23	19.7		MICA	CD107A	20.7	15.1	16.3		MICA	CD107A	50	19.6	35.2		MICA	CD107A	55.6	47.5	50
MICA	TNFa	29.1	19.6	19		MICA	TNFa	15.5	13.1	13.1		MICA	TNFa	16.8	15.3	15.8		MICA	TNFa	43.3	19.8	30		MICA	TNFa	43.8	33.3	44.4
MICA	IFNg	22.6	12.7	11.7		MICA	IFNg	15.5	3.28	6.56		MICA	IFNg	9.38	6.65	8.4		MICA	IFNg	31.5	13.1	17.4		MICA	IFNg	27.8	20.6	24.1
MICA	IL17A	1.01	0	0.56		MICA	IL17A	5.17	3.28	0		MICA	IL17A	0.28	0.77	0.74		MICA	IL17A	1.68	1.4	0.43		MICA	IL17A	1.39	1.42	0

## Sheet: ED Figure 7B
NSCLC-A (CD8)						NSCLC-B (CD8)						NSCLC-C (CD8)						NSCLC-D (CD8)						NSCLC-E (CD8)
anti-CD3	CD107A	25	6.07	9.73		anti-CD3	CD107A	23.2	11	8.52		anti-CD3	CD107A	47.6	15.5	18.4		anti-CD3	CD107A	48.9	19.4	26.1		anti-CD3	CD107A	57.6	20	24.8
anti-CD3	TNFa	35.1	7.66	13		anti-CD3	TNFa	22.7	9.39	8.15		anti-CD3	TNFa	30.3	8.25	11		anti-CD3	TNFa	42.3	15.8	20.6		anti-CD3	TNFa	61.2	19.5	24.4
anti-CD3	IFNg	24	3.83	6.17		anti-CD3	IFNg	14.9	4.49	4.44		anti-CD3	IFNg	8.9	2.32	2.84		anti-CD3	IFNg	27.1	6.65	11.2		anti-CD3	IFNg	2.72	1.01	0.55
anti-CD3	IL17A	0.075	0.14	0.11		anti-CD3	IL17A	0.52	0.82	0.37		anti-CD3	IL17A	0.75	0.66	0.79		anti-CD3	IL17A	0	0	0.2		anti-CD3	IL17A	0.24	0.072	0.069
MICA	CD107A	1.17	1.3	0.69		MICA	CD107A	1.46	1.4	0.92		MICA	CD107A	1.35	1.21	1.18		MICA	CD107A	1.98	0.74	1.33		MICA	CD107A	1.73	1.28	1.33
MICA	TNFa	1.02	0.79	0.88		MICA	TNFa	0.73	0.35	0.92		MICA	TNFa	0.61	0.43	0.37		MICA	TNFa	0.18	0.37	0.19		MICA	TNFa	0.21	0.45	0.31
MICA	IFNg	0.3	0.23	0.25		MICA	IFNg	0	0.35	0		MICA	IFNg	0.43	0.25	0.24		MICA	IFNg	0.18	0.18	0.76		MICA	IFNg	0.21	0.26	0.31
MICA	IL17A	0.12	0	0.032		MICA	IL17A	0	0	0		MICA	IL17A	0.55	0.3	0.46		MICA	IL17A	0	0	0		MICA	IL17A	0.069	0.13	0.16

## Sheet: ED Figure 7C
CD107A (%)					TNFa (%)					INFg (%)
(-)	(P)	(P+A)			(-)	(P)	(P+A)			(-)	(P)	(P+A)
25	6.07	9.73			35.1	7.66	13			24	3.83	6.17
23.2	11	8.52			22.7	9.39	8.15			14.9	4.49	4.44
47.6	15.5	18.4			30.3	8.25	11			8.9	2.32	2.84
48.9	19.4	26.1			42.3	15.8	20.6			27.1	6.65	11.2
57.6	20	24.8			61.2	19.5	24.4			2.72	1.01	0.55
Paired data - each row is an individual donor					Paired data - each row is an individual donor					Paired data - each row is an individual donor
